# Supplementary material for: The urinary RNA atlas of patients with chronic kidney disease
Source: Sci Rep. 2023 Nov 4;13:19084. doi: 10.1038/s41598-023-46555-5 (PMC10625525; doi:10.1038/s41598-023-46555-5)
Supplement: Supplementary file 2 — Supplementary Table S1. [file 41598_2023_46555_MOESM2_ESM.txt]

RNAs	CKD
	P1	P2	P3	P4	P5	P6	P7	P8	P9	P10	P11	P12	P13	P14	P15	P16	P17	P18	P19	P20	P21	P22	P23	P24	P25	P26	P27	P28	P29	P30	P31	P32	P33	P34	P35	P36	P37	P38	P39	P40	P41	P42	P43	P44	P45	P46	P47	P48	P49
hsa_circ_001712	0	0	0	0	0	0.884168607	0	0	0	0	0	0	0	0	0	0	0	0	0	0	0	0	0	0	0	0	0	0	0	0	0	0	0	0	0	0	0	0	0	0	0	0	0	0	0	0	0	0	0
hsa_circ_000353	0.220912383	0.220912383	0.220912383	0.220912383	0.220912383	0.220912383	4.498044602	0.220912383	0.220912383	3.135174747	0.220912383	1.359813993	95.90347192	0.220912383	0.220912383	0.220912383	0.220912383	0.220912383	0.220912383	0.220912383	0.220912383	1.012538392	0.220912383	0.220912383	0.220912383	0.220912383	0.220912383	0.220912383	0.847880281	3.047720103	6.913628414	0.220912383	0.220912383	0.220912383	0.220912383	0.220912383	0.220912383	0.220912383	0.220912383	2.203315055	0.220912383	2.326134209	0.220912383	4.641408098	0.220912383	0.220912383	0.220912383	0.220912383	0.220912383
circRNA#circRNA_2227	0	0	0	0	0	0	0	0	0	0	0	0	0	0	0	0	0	0	0	0	0	0	0.178621953	0	0	0	0	0	0	0	0	0	0	0	0	0	0	0	0	0	0	0	0	0	0	0	0	0	0
hsa_circ_000829	0	0	0	0	0	0	0	0	0	0	0	0	0	0	0	0	0	0	0	0	0	0	0	0	0	0	0	0	0.778198005	0	0	0	0	0	0	0	0	0	0	0	0	0	0	0	0	0	0	0	0
hsa_circ_002057	0.007202317	0.007202317	0.007202317	0.007202317	0.007202317	0.007202317	0.007202317	0.007202317	0.007202317	0.007202317	0.007202317	0.007202317	0.007202317	0.007202317	0.007202317	0.007202317	0.007202317	0.007202317	0.007202317	0.007202317	0.007202317	0.007202317	0.007202317	0.007202317	0.007202317	0.007202317	0.007202317	0.007202317	0.007202317	0.349791659	0.007202317	0.007202317	0.007202317	0.007202317	0.007202317	0.007202317	0.007202317	0.007202317	0.007202317	0.007202317	0.007202317	0.007202317	0.007202317	0.007202317	0.007202317	0.007202317	0.007202317	0.007202317	0.007202317
hsa_circ_002173	0.000541974	0.000541974	0.000541974	0.000541974	0.000541974	0.000541974	0.000541974	0.000541974	0.000541974	0.000541974	0.000541974	0.000541974	0.000541974	0.000541974	0.000541974	0.000541974	0.000541974	0.000541974	0.000541974	0.000541974	0.000541974	0.000541974	0.000541974	0.000541974	0.000541974	0.000541974	0.000541974	0.000541974	0.000541974	0.27517866	0.000541974	0.000541974	0.000541974	0.000541974	0.000541974	0.000541974	0.000541974	0.000541974	0.000541974	0.000541974	0.000541974	0.000541974	0.000541974	0.000541974	0.000541974	1.789368529	0.000541974	0.000541974	0.000541974
circRNA#circRNA_2280	0	0	0	0	0	0	0	0	0	0	0	0	0	0	0	0	0	0	0	0	0	0	0	0	0	0	0	0	0	0	0	0	0	0	0	0	0	0	0	0	0.781865811	0	0	0	0	0	0	0	0
hsa_circ_000003	0.002281952	0.002281952	0.002281952	0.002281952	0.002281952	0.002281952	0.002281952	0.002281952	0.002281952	0.002281952	0.002281952	0.002281952	0.002281952	0.002281952	0.002281952	0.002281952	0.002281952	0.002281952	0.002281952	0.002281952	0.002281952	0.002281952	0.002281952	0.002281952	0.002281952	0.002281952	0.002281952	0.002281952	0.002281952	0.002281952	0.002281952	0.002281952	0.002281952	0.002281952	0.002281952	0.002281952	0.002281952	0.002281952	0.002281952	0.002281952	0.002281952	0.002281952	0.002281952	2.941899348	0.002281952	0.002281952	0.002281952	0.002281952	0.002281952
hsa_circ_001801	0	0	0	0	0	0	0	0	0	0	0	0	0	0	0	0	0	0	0	0	0	0	0	0	0	0	0	0	0	0	0	0	0	0	0	0	0	0	0	0	0	0	0	0	0	0	0	0	0
hsa_circ_000891	0	0	0	0	14.03853578	0	0	0	0	0	0	0	0	0	0	0	0	0	0	0	0	0	0	0	0	0	0	0	0	0	0	0	0	0	0	0	0	0	0	0	0	0	0	0	0	0	0	0	0
hsa_circ_000191	0	0	0	0	0	7.073348859	0	0	0	0	0	0	0	0	0	0	0	0	0	0	0	0	0	0	0	0	0	0	0	0	0	0	0	0	0	0	0	0	0	0	0	0	0	0	0	0	0	0	0
circRNA#circRNA_841	0	0	0	0	0	0	0	0	0	0	0	0	0	0	0	0	0.858790016	0	0	0	0	0	0	0	0	0	0	0	0	0	0	0	0	0	0	0	0	0	0	0	0	0	0	0	0	0	0	0	0
hsa_circ_001437	0	0	0	0	0	0	0	0	0	0	0	0	0	0	0	0	0	0	0	0	0	0	2.05415246	0	0	0	0	0	0	0	0	0	0	0	0	0	0	0	0	0	0	0	0	0	0	0	0	0	0
hsa_circ_001923	0	0	0	0	0	0	0	0	0	0	0	0	0	0	0	0	0	0	0	0	0	0	0.401899394	0	0	0	0	0	0	0	0	0	0	0	0	0	0	0	0	0	0	0	0	0	0	0	0	0	0
hsa_circ_001705	0	0	0	0	0	0	0	0	0	0	0	0	0	0	0	0	0	0	0	0	0	0	0.401899394	0	0	0	0	0	0	0	0	0	0	0	0	0	0	0	0	0	0	0	0	0	0	0	0	0	0
hsa_circ_001786	0	0	0	0	0	0	0	0	0	0	0	0	0	0	0	0	0	0	0	0	0	0	0.357243906	0	0	0	0	0	0	0	0	0	0	0	0	0	0	0	0	0	0	0	0	0	0	0	0	0	0
hsa_circ_001130	0	0	0	0	0	0	0	0	0	0	0	0	0	0	0	0	0	0	0	0	0	0	0.178621953	0	0	0	0	0	0	0	0	0	0	0	0	0	0	0	0	0	0	0	0	0	0	0	0	0	0
hsa_circ_002136	0	0	0	0	0	0	0	0	0	0	0	0	0	0	0	0	0	0	0	0	0	0	0.178621953	0	0	0	0	0	0	0	0	0	0	0	0	0	0	0	0	0	0	0	0	0	0	0	0	0	0
circRNA#circRNA_7636	0	0	0	0	0	0	0	0	0	0	0	0	0	0	0	0	0	0	0	0	0	0	0.178621953	0	0	0	0	0	0	0	0	0	0	0	0	0	0	0	0	0	0	0	0	0	0	0	0	0	0
hsa_circ_000883	0	0	0	0	0	0	0	0	0	0	0	0	0	0	0	0	0	0	0	0	0	0	0.178621953	0	0	0	0	0	0	0	0	0	0	0	0	0	0	0	0	0	0	0	0	0	0	0	0	0	0
hsa_circ_001954	0	0	0	0	0	0	0	0	0	0	0	0	0	0	0	0	0	0	0	0	0	0	0.178621953	0	0	0	0	0	0	0	0	0	0	0	0	0	0	0	0	0	0	0	0	0	0	0	0	0	0
hsa_circ_000019	0	0	0	0	0	0	0	0	0	0	0	0	0	0	0	0	0	0	0	0	0	0	0.178621953	0	0	0	0	0	0	0	0	0	0	0	0	0	0	0	0	0	0	0	0	0	0	0	0	0	0
hsa_circ_002064	0	0	0	0	0	0	0	0	0	0	0	0	0	0	0	0	0	0	0	0	0	0	0	0	0	0	0	0	0	0.05012369	0	0	0	0	0	0	0	0	0	0	0	0	0	0	0	0	0	0	0
hsa_circ_001051	0	0	0	0	0	0	0	0	0	0	0	0	0	0	0	0	0	0	0	0	0	0	0	0	0	0	0	0	0	0	0	0	0	0	12.33804118	0	0	0	0	0	0	0	0	0	0	0	0	0	0
hsa_circ_001979	0	0	0	0	0	0	0	0	0	0	0	0	0	0	0	0	0	0	0	0	0	0	0	0	0	0	0	0	0	0	0	0	0	0	0	2.272427725	0	0	0	0	0	0	0	0	0	0	0	0	0
hsa_circ_001683	0	0	0	0	0	0	0	0	0	0	0	0	0	0	0	0	0	0	0	0	0	0	0	0	0	0	0	0	0	0	0	0	0	0	0	0	0	0	0	0.223688675	0	0	0	0	0	0	0	0	0
hsa_circ_002033	0	0	0	0	0	0	0	0	0	0	0	0	0	0	0	0	0	0	0	0	0	0	0	0	0	0	0	0	0	0	0	0	0	0	0	0	0	0	0	0	0	0	4.599265957	0	0	0	0	0	0
hsa_circ_000528	0	0	0	0	0	0	0	0	0	0	0	0	0	0	0	0	0	0	0	0	0	0	0	0	0	0	0	0	0	0	0	0	0	0	0	0	0	0	0	0	0	0	0	0	2.836859313	0	0	0	0
hsa_circ_000373	0	0	0	0	0	0	0	0	0	0	0	0	0	0	0	0	0	0	0	0	0	0	0	0	0	0	0	0	0	0	0	0	0	0	0	0	0	0	0	0	0	0	0	0	0	0.652954193	0	0	0
hsa_circ_000771	0	0	0	0	0	0	0	0	0	0	0	0	0	0	0	0	0	0	0	0	0	0	0	0	0	0	0	0	0	0	0	0	0	0	0	0	0	0	0	0	0	0	0	0	0	0	0	0	0
hsa_circ_000575	0	0	0	0	0	0	0	0	0	0	0	0	0	0	0	0	0	0	0	0	0	0	0	0	0	0	0	0	0	0	0	0	0	0	0	0	0	0	0	0	0	0	0	0	0	0	0	0	0
hsa_circ_001808	0	0	0	0	0	0	0	0	0	0	0	0	0	0	0	0	0	0	0	0	0	0	0	0	0	0	0	0	0	0	0	0	0	0	0	0	0	0	0	0	0	0	0	0	0	0	0	0	0
hsa_circ_000005	0	0	0	0	0	0	0	0	0	0	0	0	0	0	0	0	0	0	0	0	0	0	0	0	0	0	0	0	0	0	0	0	0	0	0	0	0	0	0	0	0	0	0	0	0	0	0	0	0
hsa_circ_000065	0	0	0	0	0	0	0	0	0	0	0	0	0	0	0	0	0	0	0	0	0	0	0	0	0	0	0	0	0	0	0	0	0	0	0	0	0	0	0	0	0	0	0	0	0	0	0	0	0
circRNA#circRNA_652	0	0	0	0	0	0	0	0	0	0	0	0	0	0	0	0	0	0	0	0	0	0	0	0	0	0	0	0	0	0	0	0	0	0	0	0	0	0	0	0	0	0	0	0	0	0	0	0	0
hsa_circ_001110	0	0	0	0	0	0	0	0	0	0	0	0	0	0	0	0	0	0	0	0	0	0	0	0	0	0	0	0	0	0	0	0	0	0	0	0	0	0	0	0	0	0	0	0	0	0	0	0	0
RNY4:misc_RNA	387.9544858	687.1707244	5221.815926	9273.096605	1938.469288	15662.7388	3675.625258	8925.643337	522.9689615	0	10872.36983	0	4747.67961	135.1882015	0	1872.549452	6490.288143	2171.66094	1147.490517	2078.078388	0	1746.90487	4345.237184	6789.300534	37024.38013	1150.982358	802.0112	0	10300.64576	0	4774.896874	3102.68448	2842.181589	7379.765787	4812.100994	0	5141.498334	0	6937.218053	4795.126621	0	4261.110744	1815.665391	23669.37133	1104.318511	7829.239055	8859.621934	776.8544907	16393.54393
RNY4P10:misc_RNA	372.4100533	723.0427312	4920.844279	9224.916357	1927.866201	15665.99504	3483.034946	8997.518561	527.923624	0	10565.44394	0	4309.443136	107.2579311	0	1793.836917	6129.01784	2078.899651	1056.318238	1819.818469	0	1685.311363	4334.05257	6799.548977	36880.79945	1160.340632	828.7673387	0	10258.43979	0	4829.855891	2974.933448	2769.471645	7211.850229	4684.517288	0	4957.223289	0	6819.119938	4683.164381	0	4155.855356	1805.649555	23474.04704	1071.811045	7546.427027	8662.340631	790.4051983	16325.31307
Y_RNA.320:misc_RNA	511.9382656	848.2960579	4861.179943	9004.04315	2004.069002	15173.43251	3474.604345	8757.12465	661.1205997	126.9729242	10269.77809	0	4284.787307	257.5809621	0	1874.895442	6032.929539	2138.052602	1162.480259	1899.320339	0	1769.183031	4311.83231	6665.614295	35537.78789	1267.790776	949.7164268	50.77965115	9992.499685	0	4781.688454	3008.508263	2802.58457	7061.411228	4640.917228	0	4901.37093	0	6677.924659	4639.70168	0	4137.783416	1882.598427	22653.77528	1182.865388	7389.085585	8378.332943	907.6125501	15760.65308
RNY4P7:misc_RNA	566.9921994	901.989927	4800.363232	8828.157428	2036.940823	15011.00655	3385.200597	8285.179428	681.7125575	174.2359779	10081.8054	0	4226.193777	318.9222519	0	1905.050594	5984.662179	2176.307807	1211.706654	1861.493917	0	1798.579544	4313.797337	6508.522398	34849.32291	1263.620361	974.2811719	120.4736924	9895.888098	0	4655.221594	2760.05236	2787.13493	6889.7382	4595.561478	0	4835.869356	0	6569.638221	4559.991364	28.79453663	4092.670651	1884.487063	22170.28424	1161.848499	7340.540893	8013.568018	939.0076628	15363.61412
RNY4P20:misc_RNA	666.4884984	478.4463607	1591.814873	2829.073497	360.1856244	3716.644315	983.3466771	547.1459744	433.776236	288.3781189	2818.645426	388.350977	1301.259745	379.3441244	234.2469362	1037.618421	2742.781973	524.9562215	927.2157547	437.5901988	275.1635907	1051.103792	1895.365963	2085.200453	14120.95318	571.8778216	693.1110377	476.1863636	2558.882154	371.1002696	584.1485909	1202.481419	524.9742075	1553.379218	2644.128818	308.1543478	1585.834965	238.0096481	1439.662346	1165.49321	269.3928377	2015.38806	476.0317536	1680.906036	479.9917766	2676.79511	2246.981413	758.7452242	3899.756402
RNY1:misc_RNA	512.2413371	3915.720225	6455.642723	4690.901812	1098.844579	5162.492249	110.4704688	707.497109	355.9577841	0	3923.094473	257.5980106	3073.009743	1381.321587	354.3976355	855.5159783	3254.194037	0	127.6765677	1570.511249	0	3249.162467	529.1906117	3317.288453	16620.4869	957.2085242	136.7204317	0	917.188344	0	215.6733994	3554.300511	0	854.0747866	4336.937984	0	6043.021204	0	2835.522971	1216.087664	0	120.5030699	1107.083183	5110.026138	1068.245938	3132.959105	4155.605495	435.267129	8564.996793
BICC1:protein_coding	407.3757323	11828.82846	6126.796259	4233.145898	1364.285378	485.4307798	4159.093578	1080.976963	882.6676278	480.288757	2972.569103	493.7937182	5810.458324	613.9567306	2052.575132	2305.071263	573.7754883	6806.455654	1529.31087	2027.423325	565.2831457	1252.435032	250.1880514	542.8483513	758.3730446	3801.50735	684.6056724	776.412938	317.8874845	175.5596035	1223.348216	4114.814448	2614.697388	5766.119419	3070.785633	1161.035061	860.7401186	1234.668123	3573.408138	657.7722056	264.4560009	724.2214318	707.1689691	426.7846634	377.2044173	394.3844405	2543.037054	366.5537542	3229.967263
RNY5:misc_RNA	944.0778445	5895.181695	5998.799634	6193.213374	3844.57519	4036.762423	5653.803339	3933.195643	972.084462	1076.948994	12508.67534	1234.266822	11329.23271	1192.785851	909.9959269	1946.102036	5456.194229	1406.957367	1783.244853	2773.786777	751.1536398	1878.317783	3173.902442	4213.379016	16759.0489	995.3151168	900.4185417	920.0685661	3116.085554	789.0603716	3058.207433	2813.251167	1987.760099	2025.680986	3560.591654	962.464087	5188.12147	1410.082646	2935.659396	2307.197543	997.1135617	3564.032646	2329.680065	5409.648372	1042.71254	5330.833942	5346.993083	1377.622341	9918.973848
MT0	164.3904181	7.064483486	182.1248266	141.5426112	90.66435282	93.41455953	87.15361929	271.3962112	62.05050796	31.9558117	100.5716898	118.1835878	195.6594556	7.064483486	7.064483486	79.80171792	78.20755177	7.064483486	91.22140167	7.064483486	123.8175705	28.90914986	12.38297687	204.196647	648.159548	215.0277344	142.1014215	42.50411552	50.62587575	36.01781592	33.44782021	7.064483486	42.69259735	36.13023592	441.8869251	30.52059153	214.981057	153.0833173	44.95437335	523.0204708	23.15288301	193.7917346	153.1378495	121.6405881	132.0769441	30.65386932	178.8699405	63.92788122	104.2916301
MT0	186.9457902	10.73354829	199.3717887	64.40333277	24.07932294	67.89009448	177.2792384	511.1169425	83.15120341	62.88730206	31.08905158	30.62262875	213.9561804	222.9707541	10.73354829	86.20945342	173.1993797	10.73354829	111.4938073	20.5431953	92.27616024	21.94257962	29.58217816	217.2549164	82.13604885	10.73354829	123.9084364	163.4870437	49.20294986	18.11933411	60.37263901	10.73354829	184.0283988	62.93376203	226.8858475	30.1761582	51.76703563	143.6020139	86.34220888	1978.067672	43.05534376	62.89911637	63.20121412	114.0103897	775.2957713	69.54798038	79.3005488	22.74801759	53.8480358
TIAL1:protein_coding	88.80453291	18.21567894	1341.162131	1721.375141	487.1651989	149.0251387	1012.415956	533.1402835	156.9645376	125.0598268	1216.138947	158.1251687	1725.975104	62.59489933	684.6475695	543.0525145	168.8958276	1898.079976	658.5244731	674.6701196	154.4648648	382.0594264	57.26312464	60.76075899	240.3528423	331.1209909	33.42895328	200.5810971	70.70554059	22.84998083	147.8251584	1863.826075	217.8418356	385.4966492	304.91491	318.8316481	114.7059714	192.2648254	215.3556319	72.35868297	41.73244733	101.3253178	122.7893503	64.24845437	40.51470872	39.420145	230.4694067	48.3653295	210.0217224
MT0	61.56152785	3.354931907	3.354931907	3.354931907	20.78810666	7.746804704	58.292687	73.49814525	3.354931907	7.347713957	3.354931907	13.18538902	62.34681433	151.2156952	3.354931907	28.63489406	32.62313779	3.354931907	3.354931907	3.354931907	33.78824757	4.981822209	11.56206031	32.25912923	3.354931907	3.354931907	59.673741	99.4283941	8.508921193	4.68280456	7.284751105	3.354931907	3.354931907	63.96607231	70.47763204	3.354931907	22.41298769	33.80440352	26.76595811	289.2816276	11.03147133	8.763049082	52.85380224	100.5609084	100.820071	33.89672808	117.8016067	5.098724301	25.88258325
ATL3:protein_coding	47.90873503	0.448437903	0.448437903	0.448437903	0.448437903	2.441734327	0.448437903	0.448437903	26.46892038	5.909202979	0.448437903	3.771914553	19.57277338	0.448437903	22.7524809	20.22316152	0.678923875	0.448437903	0.448437903	0.448437903	0.448437903	1.679072596	5.248726848	0.448437903	0.448437903	0.448437903	0.448437903	40.088369	0.448437903	2.138887682	0.448437903	0.448437903	13.10707299	0.448437903	53.600456	0.448437903	0.448437903	4.650063407	5.982465962	1.74118262	7.477211255	7.411286431	0.448437903	7.737614831	4.20090043	3.911948925	0.448437903	3.678797197	2.882820083
GSG2:protein_coding	65.0255425	4202.57944	319.4494792	1014.843634	165.240102	104.432247	1061.860395	345.9730687	263.2337671	88.9939813	1495.499989	195.7862984	3085.367495	2596.804798	1618.244118	67.86966978	48.05004991	268.8578329	1361.754187	507.0873732	82.76560729	63.01992304	26.93634007	25.11905474	18.89762464	333.9339059	141.6352755	47.53029851	20.76967103	20.89939478	66.47762148	444.6956735	237.0336013	165.6666094	129.1398612	57.16376071	71.96874656	95.57989005	48.65958878	26.78989423	21.46790397	42.99366879	137.0747476	39.26185449	32.54641887	28.86757306	48.50415976	22.27567874	47.99115866
MALAT1:lincRNA	57.79275125	1.788706012	1.788706012	1.788706012	83.79248134	49.70586834	99.98879223	61.64618731	22.01479144	8.244886673	1.788706012	5.091663931	140.5344348	1.788706012	1.788706012	6.743465079	19.34638341	18.64856425	1.788706012	1.788706012	1.788706012	20.92049765	48.94415884	48.99781339	129.7534345	129.2842082	1.788706012	45.24247645	15.42584923	4.716598135	11.03142901	1.788706012	34.55236195	1.788706012	92.73496271	8.425710595	18.59752612	30.43491261	75.7775592	14.8551085	7.138278483	10.69242614	358.5074691	124.6469778	48.73999323	77.11764478	1.788706012	5.890011759	15.03466154
TIAL1:retained_intron	53.5386114	11.54770127	913.1553069	1100.080943	295.4321718	92.87420696	631.3661401	345.3365333	101.6580578	77.20844903	800.9123379	104.5276632	1158.972908	29.30271969	478.9899163	342.1171976	104.3998174	1225.937837	417.904402	429.8855189	92.32759829	248.9515901	36.65225209	40.09637622	178.0707188	196.8050393	26.76382966	140.8712789	45.05566911	14.62885168	91.81918251	1085.430867	159.0416083	187.4130739	194.3032989	196.9565536	86.45540428	136.7202845	136.880586	46.3103668	25.57001835	57.48131395	82.53644134	36.53303163	27.87894976	25.64397423	142.2975668	32.65322522	126.4559743
NPM1P14:processed_pseudogene	44.62153703	777.7477603	122.1155759	83.3963302	34.42500608	11.02910695	29.95592094	8.221455662	30.92148674	6.907823452	21.10841301	3.909916588	74.57040992	38.95851581	169.7241012	4.454151203	8.782166654	44.81299744	130.6204854	4.540881369	14.82774244	11.3735542	8.343734497	6.379391273	3.162117326	270.0092044	44.06567727	16.43434897	7.926279171	4.057732756	18.70870835	239.6646073	88.59867002	70.52761745	33.84959782	15.06661538	11.8131162	56.01478969	4.702253148	10.00153225	7.997539962	11.57231493	10.53654486	3.162117326	36.80279243	15.53358836	28.86136751	15.32238075	59.63964916
KDM5B:protein_coding	41.73291655	0.231225759	0.231225759	0.231225759	0.231225759	1.666466605	8.310241516	0.231225759	0.231225759	0.513518568	0.231225759	0.231225759	0.231225759	0.231225759	0.231225759	0.231225759	1.741440787	0.231225759	0.231225759	0.231225759	0.231225759	0.231225759	0.640781468	0.231225759	0.231225759	0.231225759	0.231225759	0.231225759	0.231225759	0.245495768	0.231225759	0.231225759	9.336017514	44.79787738	2.377074636	0.231225759	0.231225759	0.231225759	0.231225759	0.231225759	0.231225759	0.231225759	0.231225759	0.231225759	0.231225759	1.036763703	0.231225759	0.231225759	0.231225759
WDR74:protein_coding	2.959253317	0	63.34766599	57.63169417	851.8679215	0	17.42709763	235.6047316	0	0	753.183201	0	1467.891696	162.1734494	25.69686106	180.6049351	439.0099032	1791.31757	126.8972635	579.6376593	0	1704.840203	681.3601593	379.0067288	727.4468993	0	0	130.5640727	396.0533811	0	281.5181054	15.77910813	421.8876264	918.8269643	384.5900612	147.0036154	143.1527297	375.1513371	154.5386109	0	0	174.4109069	1353.598731	123.7241368	119.2921303	64.06942929	2.887289699	0	143.8132132
MT0	57.58602521	19.97056977	94.11481088	67.4341022	37.67431911	56.39421027	205.1947839	333.8951521	31.61483193	28.08007519	91.97712616	38.9858696	159.7546806	95.04840063	54.90456586	87.5743567	182.4213064	19.97056977	37.79228406	28.64585147	19.97056977	29.88341416	42.04575458	98.24472946	477.7767315	75.02043554	19.97056977	177.5749024	57.91694406	26.03873935	50.89936766	19.97056977	34.1172246	50.74650278	88.1350593	37.1648804	109.4821242	19.97056977	153.7014632	2517.029789	40.7590617	70.49747381	77.97109983	121.4529496	674.655474	206.3399983	232.2038085	32.36657032	39.03498279
RNY4P27:misc_RNA	62.38256967	23.62406342	177.4778146	367.0958953	208.8938328	267.7037884	102.5154804	407.2056579	32.61320021	39.18156807	202.1065473	32.31827837	221.0983443	39.34675849	54.62074633	92.57180393	226.6411763	44.45235703	111.374077	139.7438519	49.27472559	142.8090581	148.721329	440.9881922	2244.38595	166.9619032	99.61220173	74.0311807	658.6202027	45.71787999	417.8065527	188.9652901	212.6826952	371.064043	381.3476735	49.08253898	393.8178548	34.40822738	412.6047248	342.0147022	58.77573386	366.4444416	160.7542197	1287.531348	129.4804446	547.881144	159.6670195	57.28853701	320.4079796
TCF3:protein_coding	36.8773542	2.295440424	15.54970583	163.5054101	336.3555246	10.35693642	200.2317602	25.88460768	2.295440424	17.65300416	2.295440424	5.635662668	45.13246058	2.295440424	120.9488184	16.03774868	8.619755308	111.6086998	27.78238076	18.32059634	24.39462599	17.06254264	26.23904498	2.97563349	2.295440424	2.295440424	2.295440424	23.76124042	78.81160608	4.82907144	8.41888167	176.6836406	36.43561708	77.48405253	24.28197007	24.15293964	7.485075967	94.24000454	62.03430038	10.37501374	3.74063645	13.81496374	202.4048497	2.295440424	6.558959561	7.499737247	2.295440424	2.295440424	7.748266672
Y_RNA.383:misc_RNA	209.9625555	78.43698486	1188.783913	873.2989547	264.6878896	456.3463785	207.8030866	414.4644516	211.5647513	81.37514328	426.2866737	99.87080293	477.1677772	78.43698486	78.43698486	172.9662695	348.9242161	97.19269984	78.43698486	223.7201349	118.2501173	398.6719696	297.0001106	276.4286211	271.6318372	78.43698486	78.43698486	78.43698486	100.2447399	84.40838552	141.2217428	270.1350211	87.54895045	355.9590875	468.7710609	93.20362934	333.9891334	94.37069197	414.8500698	178.7211524	94.46781706	105.3217822	215.4184183	328.7276395	106.0886187	3051.384461	148.0894029	103.5306756	164.3936964
RNY4P5:misc_RNA	39.55139992	0	324.3858985	129.5797655	41.70968106	136.9000175	203.2778482	31.67074876	22.87415743	38.74486973	349.7253613	11.27269951	412.8636326	45.45610276	10.1267159	100.6846083	358.9315355	122.3237655	108.8559675	241.7971744	8.859672882	87.31550385	69.8175188	71.42141273	392.4101441	21.42057411	8.157647252	103.931714	133.1335784	2.390841341	16.73784252	175.4236655	104.5197719	216.1331341	181.1917051	23.04364347	223.5762285	46.75277305	172.6701134	148.4661632	9.520918771	141.9217486	40.55727013	347.4159815	57.30015128	331.4047661	236.5197842	18.81766539	196.4094122
DDX10:protein_coding	36.23427763	1802.187152	101.9742849	95.51410613	20.45167652	13.51148714	59.25456604	11.54054661	15.69258929	10.85323818	29.46848486	7.110879102	101.2627313	33.46401395	84.91475618	11.23092742	10.19180149	69.48244331	68.40709877	36.4084956	10.65989284	19.02971805	7.571780631	26.42642545	56.95041129	374.9549359	77.66297798	42.90146074	7.263963338	6.546681599	9.241728734	264.9252221	35.57043699	166.8749137	49.12614299	17.51932028	18.08526616	40.47312957	13.83577973	13.43228718	5.629359587	22.10800139	11.42521224	9.374843467	34.81799227	12.18949371	47.34056825	13.44158271	30.41134499
RNY4P2:misc_RNA	71.22644662	197.2986487	1104.432602	939.5436451	88.92198223	850.5131233	194.6086121	203.2065344	186.308647	19.45681826	572.6980229	25.86707194	312.0588118	0	0.04439935	229.2232867	67.05046855	320.3034104	43.48959748	94.73923279	25.63290902	229.4174354	153.6072148	217.2191222	393.6684126	38.04232227	0	3.718206847	74.95123497	0	72.25271271	608.8648907	129.3378946	254.567826	305.3809045	29.86196479	341.1187756	0	319.8845333	35.6486482	11.59802657	27.08060885	239.132633	791.3793148	5.701250422	1616.553377	50.61474927	30.33345759	140.7300413
GPR126:protein_coding	36.63741243	5.491673148	23.39758912	5.491673148	5.491673148	9.082019816	143.4597948	40.810241	5.491673148	18.22162739	57.66066141	13.98727251	101.94315	5.491673148	5.491673148	12.93154665	15.21734231	230.5237388	39.92338234	22.25239392	25.3950098	81.30049671	11.22178656	14.94332108	5.491673148	5.491673148	5.491673148	5.491673148	19.71181471	6.63148287	49.82581307	53.40840716	30.54551323	1239.273684	101.3995477	14.71932865	5.491673148	17.44001472	39.94090856	20.02500779	7.444067928	60.03066235	12.96217552	14.40371191	42.35453681	16.36263233	25.01722025	8.912984921	12.85819597
LCTL:protein_coding	31.04796095	0.082111871	0.082111871	0.082111871	0.082111871	0.082111871	0.082111871	0.082111871	0.082111871	0.082111871	0.082111871	0.538681106	0.082111871	0.082111871	0.082111871	0.619493684	0.082111871	0.082111871	0.082111871	0.082111871	0.082111871	0.082111871	0.427511002	0.082111871	0.082111871	0.082111871	0.082111871	0.082111871	0.082111871	0.185990963	0.082111871	0.082111871	0.082111871	0.082111871	0.327782099	0.082111871	0.745966195	0.082111871	0.082111871	0.262729291	0.216911747	0.082111871	0.082111871	0.082111871	0.082111871	0.609034427	0.082111871	0.082111871	0.082111871
MIR3676:miRNA	37.02019482	6.515725557	199.4254215	28.96870609	17.6822477	66.99821531	290.494507	168.1409763	14.77833408	44.87835008	249.2163274	29.79114301	176.5538148	6.515725557	72.61888258	121.078708	81.3149723	158.0399042	57.09990042	277.373599	6.515725557	192.5264303	22.85485044	38.14396194	51.32303112	84.64098306	6.515725557	6.515725557	30.65647998	10.34318316	79.1992554	217.7014473	67.86072107	166.6623746	383.650495	20.97598831	194.2031462	59.17622486	208.9554172	86.04877588	20.17427037	129.1440523	10.17407041	83.32692883	20.61880441	1002.304023	61.49587171	9.8665948	42.58998068
SHISA4:protein_coding	31.00611016	0.066811031	0.066811031	0.066811031	0.066811031	0.066811031	0.066811031	0.066811031	0.066811031	0.066811031	0.066811031	0.066811031	0.066811031	0.066811031	0.066811031	0.066811031	0.066811031	0.066811031	0.066811031	0.066811031	0.066811031	0.066811031	0.066811031	0.066811031	0.066811031	0.066811031	0.066811031	0.066811031	0.066811031	0.147686376	0.066811031	0.066811031	0.066811031	0.066811031	0.066811031	0.066811031	0.066811031	0.066811031	0.066811031	1.149586392	0.066811031	0.066811031	0.066811031	0.066811031	0.066811031	0.066811031	0.066811031	0.066811031	0.066811031
VTRNA10	38.82303868	7.468980654	52.53318054	99.7822805	27.55464794	69.27454956	152.8704161	671.8737002	35.77809001	7.468980654	24.97495442	18.44844173	26.88829943	7.468980654	7.468980654	46.58152006	152.6134709	21.6275554	267.4340271	66.52386849	7.468980654	72.73913433	83.29231706	53.45749683	160.9864698	168.0712737	146.5143284	7.468980654	60.59447581	8.083677095	45.79314247	7.468980654	69.37608543	52.36178234	114.9461864	7.468980654	64.5199911	61.59614268	63.8234113	71.98052266	20.73579111	20.82106578	97.71460797	349.7373164	29.50269965	199.1055391	41.86723267	12.63527356	18.59267153
ZBTB18:protein_coding	31.78351119	0.169141313	0.169141313	0.169141313	0.169141313	0.169141313	0.169141313	0.169141313	0.169141313	0.169141313	0.169141313	0.169141313	0.169141313	0.169141313	0.169141313	0.169141313	0.169141313	0.169141313	0.169141313	0.169141313	0.169141313	0.169141313	0.905385727	8.164025483	0.169141313	0.169141313	0.169141313	0.169141313	0.169141313	0.251781293	0.169141313	0.169141313	0.169141313	0.169141313	0.169141313	0.169141313	0.169141313	0.169141313	0.169141313	1.091141856	0.169141313	0.169141313	0.169141313	0.169141313	2.507736079	0.841978371	0.169141313	0.169141313	0.169141313
CLU:protein_coding	28.69248137	0.093715509	0.093715509	0.093715509	0.093715509	0.093715509	0.093715509	0.093715509	0.093715509	0.093715509	0.093715509	0.093715509	0.093715509	0.093715509	0.093715509	0.093715509	0.093715509	0.093715509	0.093715509	0.093715509	0.093715509	0.093715509	0.750620811	0.093715509	0.093715509	0.093715509	0.093715509	0.093715509	0.346947519	0.289443425	0.093715509	0.093715509	0.093715509	0.093715509	0.093715509	0.093715509	0.093715509	0.093715509	0.093715509	0.093715509	0.093715509	0.093715509	0.093715509	0.093715509	0.093715509	0.67470634	0.093715509	0.093715509	0.093715509
RNY4P1:misc_RNA	37.2445869	10.2438052	263.6696809	91.5693363	46.41487906	92.60275093	158.9625813	23.58043759	26.69506967	38.99568071	263.8901891	20.23230723	298.4849882	46.10600965	19.56593576	83.28049836	271.9942395	100.6774822	78.47519479	202.9924943	18.61411015	71.24911348	53.11271806	51.32138957	266.858463	15.38532157	16.17899593	94.2396144	99.26224949	12.58472366	16.13094555	118.2596206	82.58483919	160.2048007	122.2687751	29.12067032	156.4113333	41.01520385	128.1314956	111.5054982	18.11075276	112.5719447	42.42591805	247.2865088	49.69813212	221.9699718	186.8384911	22.59202498	128.8343991
RNY4P8:misc_RNA	37.6689806	10.68317891	229.7302963	92.68945375	39.86321717	94.4428413	149.7941907	27.72461371	27.27215038	38.66989747	251.8704454	20.5175772	286.7842337	46.84557164	15.38326012	76.92496263	270.5755798	88.16185152	81.88347113	192.2062268	19.81656535	67.8415271	55.15034236	51.15022261	283.0090399	15.86773287	16.66805077	92.28978067	100.8954778	12.96190831	17.19413047	101.5842234	81.11843153	160.7429125	113.7944386	28.8184176	150.8389401	38.79993618	118.0415383	108.6101487	17.32629141	107.7091063	41.40056584	243.7526727	50.18364695	201.8652404	161.54714	20.03745559	119.3438471
RNY4P11:misc_RNA	36.99633509	10.81169648	186.6380314	88.17638104	104.1651424	88.92918825	138.3887484	29.39687892	26.8067752	37.99542904	231.0720007	19.85053766	275.1835415	34.04847864	15.57992259	76.44906731	267.8772509	80.13081045	95.32990174	195.5476119	19.37444001	66.34887253	56.57083117	52.31556221	275.14436	19.82836459	16.88334098	87.17281192	109.9493563	12.93879339	19.34002148	144.1046666	75.03431891	153.5994508	112.2436184	27.79545822	155.4722902	41.43229166	106.5703374	111.4860833	17.34976154	108.2489069	40.36139095	238.5911652	53.69173891	194.178824	149.4806828	20.76910507	130.1989559
AC144521.1:antisense	25.85053935	0.125664588	0.125664588	0.125664588	0.125664588	0.125664588	0.125664588	0.125664588	5.700049574	0.610941205	0.125664588	4.677202523	0.125664588	0.125664588	0.125664588	3.402985013	0.125664588	0.125664588	0.125664588	0.125664588	0.125664588	3.289340694	0.125664588	0.125664588	0.125664588	0.125664588	0.125664588	0.125664588	0.125664588	0.206358392	0.125664588	0.125664588	0.125664588	0.125664588	39.85152999	0.125664588	2.441951511	0.125664588	0.125664588	0.125664588	0.402107507	10.6423731	0.125664588	0.125664588	5.834466415	0.125664588	0.125664588	0.125664588	0.125664588
AGMAT:protein_coding	28.29317167	0.182864201	0.182864201	0.182864201	0.182864201	1.73827308	0.182864201	0.182864201	0.182864201	3.187759606	0.182864201	0.182864201	0.182864201	0.182864201	0.182864201	0.182864201	0.182864201	0.182864201	0.182864201	0.182864201	0.182864201	1.047124075	0.728714049	0.182864201	0.182864201	0.182864201	0.182864201	0.182864201	0.182864201	0.810071558	0.182864201	0.182864201	0.182864201	0.182864201	8.503035801	0.182864201	0.182864201	0.829896309	3.292049027	0.379618162	0.585633661	0.182864201	4.228325126	0.182864201	2.678132709	1.209342004	0.182864201	0.182864201	0.182864201
CEBPD:protein_coding	27.7870571	0.098171946	0.098171946	0.098171946	0.098171946	0.098171946	0.098171946	0.098171946	0.098171946	0.098171946	0.098171946	0.343123598	12.44564821	0.098171946	0.098171946	0.098171946	0.098171946	0.098171946	0.098171946	0.098171946	0.098171946	0.098171946	1.963870279	0.098171946	0.098171946	0.098171946	0.098171946	0.098171946	0.098171946	0.315308231	0.098171946	0.098171946	0.098171946	0.098171946	0.098171946	0.098171946	0.098171946	0.098171946	0.098171946	0.485780502	0.098171946	0.098171946	0.098171946	0.098171946	0.098171946	0.522462477	2.70193402	0.098171946	0.098171946
CTB0	31.95847954	0	0	0	0	0	1.327203423	0	0	0	0	0	0	0	0	0	0	0	0	0	6.126812771	0.491286542	0	0	0	0	0	0	0	0	0	0	0	0	0	0	0	0	0	0	0	0	0	3.292054626	0	0	0	0	0
CTDNEP1:protein_coding	26.07188932	0.102144476	0.102144476	0.102144476	0.102144476	0.102144476	0.102144476	0.102144476	0.102144476	0.102144476	0.102144476	0.561630789	0.102144476	0.102144476	0.102144476	0.722491339	0.102144476	0.102144476	0.102144476	0.102144476	0.102144476	0.102144476	0.583650985	0.102144476	0.102144476	0.102144476	0.102144476	0.102144476	0.102144476	0.131238016	0.102144476	0.102144476	0.102144476	0.102144476	5.831288502	0.102144476	0.102144476	0.102144476	0.102144476	0.102144476	0.102144476	0.102144476	0.102144476	0.102144476	0.102144476	0.31438303	0.102144476	0.102144476	0.102144476
HNRNPA0:protein_coding	37.14920548	4205.156945	170.957786	283.7330266	62.23950756	32.78186665	56.26663832	59.67570419	22.59401726	31.81361618	192.1756099	29.42435098	660.588748	83.24117741	211.8580733	94.12892742	29.63883667	317.6994153	130.733339	44.63807676	70.55741891	97.54770878	19.09703418	36.40653144	56.74018188	11.46124565	11.46124565	11.46124565	27.11200405	12.48573749	34.39405407	1197.064638	94.86691178	158.5815304	104.4587467	37.03306451	124.7964363	177.0183724	112.325878	24.9461778	16.70612394	51.3673908	29.94550411	36.15842263	20.58222126	27.73125916	122.5789529	13.15431549	47.9152095
IRS2:protein_coding	27.28731859	0.607404567	0.607404567	0.607404567	0.607404567	16.84628517	2.823384409	0.607404567	17.95140879	0.607404567	3.586654493	1.079456003	0.607404567	0.607404567	0.607404567	0.607404567	4.431106509	43.97972989	0.607404567	0.607404567	0.607404567	0.607404567	7.215242806	0.607404567	0.607404567	0.607404567	0.607404567	8.059784616	4.180553505	0.732938926	10.51452594	0.607404567	2.948659167	0.607404567	14.01397934	0.607404567	17.42336017	0.607404567	0.607404567	5.836184285	0.607404567	2.788833099	0.607404567	33.58709659	6.528146391	10.69186719	0.607404567	4.124301814	0.607404567
LIN28B:protein_coding	26.54629132	0.80804446	0.80804446	0.80804446	0.80804446	2.944280308	1.876927893	0.80804446	0.80804446	1.29357333	0.80804446	0.80804446	0.80804446	0.80804446	0.80804446	2.447556468	1.038590988	0.80804446	0.80804446	0.80804446	361.0135296	1.203709538	0.80804446	0.80804446	0.80804446	0.80804446	0.80804446	0.80804446	0.80804446	0.80804446	0.80804446	0.80804446	0.80804446	0.80804446	0.80804446	0.80804446	0.80804446	0.80804446	0.80804446	0.80804446	0.80804446	0.80804446	4.512133148	79.46346143	0.80804446	0.80804446	0.80804446	0.80804446	0.80804446
MT0	30.27017492	3.407413558	21.93973389	193.2232372	38.80776821	11.58249939	16.7944142	65.17127262	9.228369929	12.02202458	75.39944148	15.52722134	203.0587095	3.407413558	3.407413558	23.94112903	39.50029346	76.19003348	92.4980059	12.08094488	44.60664751	11.66645049	7.135915698	24.60238785	19.19064777	113.4849307	60.58878881	63.43504534	7.495637481	4.629228917	4.404915413	3.407413558	10.47931382	64.9468605	95.26275373	3.407413558	63.87599061	3.407413558	39.06178984	444.0117741	11.77886673	12.19292824	30.4688664	38.45788953	74.94323991	65.014917	74.13755266	8.71891333	11.03164015
NOTCH4:retained_intron	26.15768598	0.164410738	0.164410738	0.164410738	0.164410738	0.441577072	0.66262974	0.164410738	0.164410738	0.467915577	0.164410738	0.534394792	0.164410738	0.164410738	0.164410738	0.300846611	1.095734363	0.164410738	0.164410738	0.164410738	0.164410738	1.036233735	3.668646008	0.164410738	0.164410738	0.164410738	0.164410738	0.164410738	0.164410738	0.472178118	0.647018239	0.164410738	0.164410738	22.49474418	3.849915648	18.64709207	0.164410738	0.164410738	0.164410738	0.164410738	0.466428367	0.270675084	22.60915548	0.321915253	0.164410738	0.354372947	0.469949873	1.943495664	0.164410738
PPA1:retained_intron	26.73881053	0.141680045	0.141680045	0.141680045	0.141680045	0.591360432	0.141680045	0.141680045	3.983944163	0.141680045	0.141680045	1.68140682	6.730915227	0.141680045	0.141680045	2.52972688	0.141680045	0.141680045	0.141680045	0.141680045	1.671373958	0.141680045	1.384539923	0.141680045	0.141680045	0.141680045	0.141680045	7.570936541	0.141680045	1.015897417	0.141680045	0.141680045	2.765650687	0.141680045	2.049736904	0.141680045	0.141680045	0.141680045	4.554406297	0.28905885	0.784766707	0.141680045	0.141680045	2.272620127	1.461033496	2.807970195	0.141680045	2.079198001	0.770749617
RP110	26.02340553	0.235232033	0.235232033	0.235232033	17.22735125	0.235232033	0.235232033	1.445295843	3.367955511	0.316310481	4.55474074	4.633483803	0.235232033	0.235232033	0.235232033	1.119758659	0.235232033	0.235232033	0.235232033	0.235232033	24.95469819	0.235232033	2.660445592	0.235232033	0.235232033	0.235232033	0.235232033	21.8451146	0.235232033	2.451309422	0.315031942	0.235232033	1.006709745	0.235232033	0.455345551	0.235232033	0.235232033	35.85015995	1.661402802	1.31823519	2.992607226	0.235232033	0.482650287	0.235232033	3.897855346	2.228681214	0.235232033	0.235232033	0.235232033
ZNF721:protein_coding	26.45004027	0.127838602	0.127838602	0.127838602	0.127838602	0.127838602	0.127838602	0.127838602	0.127838602	0.220940724	0.568734423	0.277535082	0.127838602	0.127838602	0.127838602	0.508908967	0.127838602	0.127838602	0.127838602	0.127838602	0.127838602	2.151048657	3.26260952	0.127838602	0.127838602	0.127838602	6.131129355	0.127838602	0.448315125	0.415926684	0.127838602	0.127838602	0.127838602	22.74074655	2.027890101	18.84440513	0.127838602	0.127838602	0.127838602	0.680553735	2.126729168	0.127838602	0.127838602	0.127838602	0.127838602	0.272247203	0.127838602	1.862710733	0.127838602
Y_RNA.182:misc_RNA	33.61952518	8.592860972	173.7254791	81.63826817	36.08711437	81.19278919	131.3369586	17.64110428	24.35487788	35.58769251	220.8860492	16.93033006	266.0603982	31.49106358	13.29160999	70.89683835	255.4463999	75.99696475	75.97758745	182.771603	17.03083809	61.47559873	48.87913932	44.49902755	248.554419	13.77594543	14.57603648	80.93149462	91.25779476	10.56348986	11.61557288	93.24114063	71.10369951	147.2098539	102.3425821	25.13405088	138.0256321	35.66186632	95.1718519	102.1583749	14.22884199	93.18918678	34.72478964	221.6129724	48.29599457	174.1098335	140.4134036	17.65072268	112.5858906
NDUFS1:protein_coding	24.93717576	0.31773117	0.31773117	0.31773117	6.009671703	0.37508912	0.31773117	1.128414188	0.31773117	0.914741504	8.999303981	2.139908117	0.31773117	0.31773117	0.31773117	1.204263389	1.652487882	0.31773117	0.31773117	0.31773117	0.31773117	0.31773117	0.878714606	0.31773117	0.31773117	0.31773117	0.31773117	4.841966968	0.543328885	0.820745648	0.405214442	0.31773117	2.591879897	0.31773117	3.863440079	0.31773117	0.31773117	65.933401	12.67904684	1.882217016	0.340010229	0.31773117	0.31773117	3.169798151	0.729384518	1.032203247	0.31773117	0.31773117	3.995376051
Y_RNA.44:misc_RNA	53.6549924	194.7776371	1224.895186	893.0212206	64.16958627	792.5288862	200.896401	191.6502693	190.6383356	17.4882527	624.3815606	30.83585428	219.1276703	0	0	232.2716696	49.13581973	320.5844415	14.00830234	127.1394875	31.16958347	228.3074232	146.334411	216.0236453	357.9238289	44.25018933	0.152526525	10.16378033	43.86514462	0	70.09155996	612.039273	101.64583	193.7854543	298.6852288	39.89460414	341.3222752	0	337.0822866	23.02799912	16.19383361	26.86738717	249.6496421	794.1353014	4.749104026	1693.845922	69.71634044	30.98821245	90.98418939
SSRP1:protein_coding	23.50085293	0.08576543	0.08576543	0.08576543	0.08576543	0.08576543	0.08576543	0.08576543	0.08576543	0.08576543	0.08576543	0.08576543	0.08576543	0.08576543	0.08576543	0.08576543	0.318806733	0.08576543	0.08576543	0.08576543	0.08576543	0.08576543	0.08576543	0.08576543	0.08576543	0.08576543	0.08576543	0.08576543	0.08576543	0.08576543	0.08576543	0.08576543	0.08576543	0.08576543	0.08576543	0.08576543	0.08576543	0.08576543	0.08576543	0.176815686	0.08576543	0.08576543	0.08576543	0.08576543	0.08576543	0.68376711	0.08576543	0.08576543	0.08576543
Y_RNA.619:misc_RNA	25.78620783	2.613649836	41.24097136	29.9645903	7.321017497	29.25474622	32.00823121	42.22519455	5.74044151	8.093246568	33.1064567	6.040607987	38.40275631	5.116145605	5.11052194	22.06593323	42.79485743	12.07689432	34.95003708	29.49547464	7.813639326	16.897931	10.98998763	13.77562648	65.17637019	2.613649836	3.402012393	11.65157841	9.747942472	2.963947835	19.22172497	24.03629266	7.382754058	18.77950969	18.82574247	5.884412944	26.21941963	6.544269626	20.85274172	20.5184936	3.938856562	10.11784208	7.983993795	30.3031102	14.21855704	25.51987415	56.69416294	8.193500084	37.00867538
C1orf213:protein_coding	52.20235459	198.3455949	1282.704123	987.5647216	59.24529651	825.7591854	205.1558726	208.4292102	198.3542822	21.86585582	743.8711482	36.95098227	231.2631424	0	0	251.7045524	57.0248167	566.2452973	32.09111757	161.3083843	31.54192658	246.3647458	161.7498001	231.7091303	406.8682255	26.80893249	2.119718606	10.64099256	55.7555677	2.081728395	84.29149322	661.9433991	128.2286067	227.7414664	325.9880341	42.18866953	367.9982148	0	351.3198331	38.92581641	20.38245729	31.92096208	251.4932455	852.331098	10.72290139	1742.892825	82.53981106	32.31861982	111.5234297
Y_RNA.272:misc_RNA	53.76786704	200.5547151	1289.688706	993.2495248	60.84182573	830.7314048	207.394985	210.6827382	200.5634407	23.29776779	748.4827366	38.44932841	233.6172299	0	0	254.1486629	58.4596383	349.4882955	33.5680611	163.3543945	33.0164515	248.78534	161.7121508	234.0651819	409.9956693	28.26261353	3.464669538	12.02347078	55.68467398	3.42651202	85.99832468	666.1941817	130.1289351	230.0800447	328.7592855	43.71008219	370.954477	0	354.2026445	37.58361678	21.80783644	33.39715626	253.9364254	857.4203389	12.10574033	1747.745542	84.2389282	33.79656526	113.3501893
PTPN11:protein_coding	23.53362941	900.7975043	69.16191673	48.22743718	12.63069983	5.982615444	28.69272517	6.980919767	8.130053396	6.784108076	58.22619919	3.604639524	66.99609665	88.95127075	143.0486913	5.910741127	5.771572793	43.56839106	34.68610708	6.615384577	5.838437995	7.539450698	4.68071872	10.0797555	18.90918171	183.4399802	37.03340022	19.07697754	4.037832392	3.777372216	6.912879741	132.8569138	28.33768762	59.37587238	27.09868737	8.960894655	14.36250778	30.08584437	8.487862241	7.053755922	3.685931658	10.96274783	6.672217372	4.384295361	16.08840808	8.623279708	36.23040045	6.100246942	33.61378101
STXBP1:processed_transcript	23.42690704	900.2025413	69.02979996	99.08763772	18.79033494	6.299657875	29.5004957	7.736031885	8.031903865	6.807685886	16.20638344	5.214191186	76.39803396	90.91640784	42.81500349	5.813826753	6.177378019	65.0739077	43.08088252	6.518078033	8.200513988	7.995234212	5.09902744	10.75898769	43.29735325	209.523889	36.91916456	22.5554466	4.566608191	3.798322405	8.396677608	141.3950161	30.61181274	78.83823044	25.12323847	9.77430446	14.26088958	36.22741873	9.039738487	6.956205403	4.158816901	11.91173749	8.420759925	5.217992933	17.69365749	9.210210774	40.94116421	6.003227098	36.53509602
AC002310.12:antisense	24.52508867	4.183241981	267.3135009	633.037772	93.53972783	25.99100232	206.2255922	113.752426	92.34171571	15.21549777	279.6027103	22.88950649	174.2676014	4.183241981	103.3649591	88.00299637	30.75539855	79.96594742	82.89114811	130.070642	28.55679789	59.29804516	9.215744204	14.4716462	34.06290756	4.183241981	4.183241981	75.20819557	11.66478452	5.070038147	75.31288553	191.9549654	73.35459992	159.5192203	182.2204238	5.991266684	33.94666167	31.49611632	67.09456628	26.16311789	8.026891555	14.40504997	60.29312736	25.57399845	11.7069308	14.53874187	19.32682221	18.14899644	37.86170874
AP001053.11:antisense	20.72781208	0.049691471	0.049691471	0.049691471	0.049691471	0.049691471	0.049691471	0.049691471	0.049691471	0.049691471	0.049691471	0.049691471	0.049691471	0.049691471	0.049691471	0.049691471	0.049691471	0.049691471	0.049691471	0.049691471	0.049691471	0.049691471	0.049691471	0.049691471	0.049691471	0.049691471	0.049691471	0.049691471	0.049691471	0.080096069	0.049691471	0.049691471	0.049691471	0.049691471	0.049691471	0.049691471	0.049691471	0.049691471	0.049691471	0.049691471	0.049691471	0.049691471	0.049691471	0.049691471	0.049691471	0.049691471	0.049691471	0.049691471	0.049691471
CAT:protein_coding	21.1200384	0.153704602	36.31480591	0.153704602	0.153704602	0.153704602	0.153704602	0.153704602	0.153704602	0.153704602	0.153704602	0.965180182	0.153704602	0.153704602	0.153704602	0.153704602	0.153704602	0.153704602	0.153704602	0.153704602	0.153704602	0.153704602	0.153704602	0.153704602	0.153704602	0.153704602	0.153704602	0.153704602	0.153704602	0.153704602	0.153704602	0.153704602	0.153704602	0.153704602	0.153704602	0.153704602	0.153704602	0.153704602	0.153704602	0.153704602	0.153704602	0.153704602	0.153704602	0.153704602	0.153704602	1.425428196	0.153704602	0.153704602	0.153704602
DNASE1L1:protein_coding	25.78266445	2.107218626	42.94078558	211.2245068	21.60724245	18.15493471	371.0322314	29.60268295	31.6063821	12.15607828	111.1619795	9.909100038	112.08366	84.80266704	2.107218626	41.12963549	8.416280099	123.9861947	80.62705001	2.107218626	24.80151227	30.67763573	3.810922567	2.107218626	106.4361541	184.0133798	2.107218626	26.90655174	5.710367337	4.26090811	28.48161194	2.107218626	24.02097452	307.1941659	7.236953101	18.94179282	2.107218626	56.60243755	69.21038032	11.26285081	7.195608286	8.882428825	48.95653722	2.107218626	16.55571182	7.821170701	17.69168845	4.057752232	10.5067164
HSP90AB7P:processed_pseudogene	20.83302177	0.064870858	0.064870858	0.064870858	0.064870858	0.064870858	0.064870858	0.064870858	0.064870858	0.064870858	0.064870858	0.294529476	0.064870858	0.064870858	0.064870858	0.891695646	0.090708029	0.064870858	0.064870858	0.064870858	0.064870858	0.14888705	0.135048191	0.064870858	0.064870858	0.064870858	0.064870858	0.064870858	0.170227179	0.148727733	0.064870858	0.064870858	0.064870858	0.064870858	1.484824088	0.064870858	0.064870858	0.064870858	0.064870858	0.064870858	0.647224141	0.197532212	4.734907323	0.064870858	0.448938999	0.565792681	0.76235707	0.19648718	0.064870858
KIF13B:protein_coding	21.71704199	0.178013291	0.178013291	0.178013291	0.178013291	6.38532942	9.122954671	0.178013291	0.178013291	0.178013291	18.21690659	0.178013291	0.178013291	0.178013291	0.178013291	0.178013291	2.026951223	0.178013291	0.178013291	0.178013291	0.178013291	0.178013291	0.178013291	0.178013291	0.178013291	0.178013291	0.178013291	0.178013291	1.325316426	0.178013291	3.177316973	0.178013291	0.178013291	0.178013291	0.178013291	0.178013291	0.178013291	0.178013291	0.178013291	0.178013291	0.178013291	0.178013291	0.178013291	0.178013291	0.178013291	4.509961907	0.178013291	0.178013291	0.178013291
LYL1:retained_intron	20.65059394	0.040151374	0.040151374	0.040151374	0.040151374	0.040151374	0.040151374	0.040151374	0.040151374	0.040151374	0.040151374	0.059144261	0.040151374	0.040151374	0.040151374	0.040151374	0.040151374	0.040151374	0.040151374	0.040151374	0.040151374	0.040151374	0.418803709	0.040151374	0.040151374	0.040151374	0.040151374	0.040151374	0.040151374	0.10749601	0.040151374	0.040151374	0.040151374	0.040151374	0.276965795	0.040151374	0.040151374	0.040151374	0.040151374	0.040151374	0.097829122	0.040151374	0.040151374	0.208650516	0.040151374	0.040151374	0.040151374	0.040151374	0.040151374
MT0	42.04635746	21.38994821	110.4563671	158.2283098	89.44365679	46.74953527	173.6565204	258.8598666	26.98505696	39.41193485	81.93890272	31.4405582	98.15195381	93.54026965	21.38994821	76.48914772	197.6279001	21.38994821	21.38994821	21.38994821	46.14041229	39.64871462	50.18092949	599.659195	901.2998059	180.0998682	21.38994821	526.2528409	46.85378661	23.49578696	52.0715394	116.7276436	23.65578727	95.32966629	236.4223254	47.09371952	260.8544559	33.27647775	259.8591299	4335.262923	54.13148423	71.0022376	99.42443023	265.2031432	1652.155153	374.5169579	137.937165	26.4953668	65.36043096
MT0	23.11082065	2.512610757	2.512610757	2.512610757	13.82293867	6.074320125	4.651167962	52.04748196	2.512610757	16.59815354	2.512610757	11.85156507	2.512610757	74.4596489	35.98983726	12.3533196	21.19378341	2.512610757	53.74822358	27.45316178	2.512610757	10.42883788	3.23215619	25.95326015	32.76884229	2.512610757	43.61856153	38.47264241	6.901367766	5.480746505	10.16139723	97.58169248	7.031520903	61.49772529	478.9371065	2.512610757	16.4226972	14.36565004	19.59984158	45.04398191	5.279499473	9.88085647	13.62898506	39.64462017	63.07974923	8.956857892	99.36164851	16.08870167	13.47425977
OST4:protein_coding	21.02802555	0.376834618	0.376834618	0.376834618	0.376834618	0.376834618	0.376834618	1.588109759	11.5642252	0.376834618	0.376834618	0.605199868	0.376834618	0.376834618	0.376834618	2.021171337	1.532959486	0.376834618	137.3565597	0.376834618	0.376834618	0.376834618	1.242510045	1.943564053	0.376834618	0.376834618	0.376834618	0.376834618	0.376834618	0.376834618	0.376834618	0.376834618	2.642101278	0.376834618	0.376834618	0.376834618	0.376834618	0.376834618	0.376834618	0.73819705	0.376834618	0.376834618	0.376834618	5.695051381	0.376834618	3.936879671	0.376834618	0.376834618	0.376834618
RERE:protein_coding	23.44693293	0.241415679	0.241415679	0.241415679	1.2607742	1.617146461	0.241415679	17.93567175	0.241415679	4.071738723	0.241415679	0.241415679	0.241415679	0.241415679	0.241415679	2.089138856	2.431369017	0.241415679	0.241415679	0.241415679	0.241415679	0.241415679	1.370500506	16.08606616	0.241415679	0.241415679	0.241415679	0.241415679	1.300904868	0.241415679	5.627018587	0.241415679	0.241415679	0.241415679	8.240372215	0.241415679	23.74763923	0.241415679	0.241415679	1.743834014	0.241415679	1.427260427	0.241415679	1.237419342	3.513628587	4.501083472	5.696821827	0.241415679	0.241415679
RNU20	1.689484263	0	31.8721417	29.01524893	425.9814698	0	8.920639534	117.9677314	0	0	376.6579824	0	733.8755465	81.26613357	13.05393972	90.47835152	219.1651064	895.5266299	63.63478702	289.9184012	0	852.304485	340.6704283	189.6413052	363.7947535	0	0	65.46749037	198.1613713	0	138.0159566	8.096959958	211.0735533	459.4481858	191.5059404	73.68411778	71.75941135	187.7143468	77.45017447	0	0	87.38252201	676.7509216	62.04883045	59.83367481	31.70106792	1.653516224	0	72.08952676
RNU20	4.339782061	0	34.41229962	31.56583197	427.0834789	0	10.23406662	110.7016557	0	0	336.4304353	0	733.8540158	71.54789735	0.676078146	82.42287084	211.8134531	891.782542	66.05903951	291.5169196	0	848.7167076	331.9166219	191.6057459	365.1236889	0	0	67.88505512	198.5251717	0	139.801914	10.72387616	208.4080976	460.4280711	177.7297996	76.07169914	72.5972404	189.6858191	65.48137008	0	0	87.59963334	675.3473613	56.05106968	16.57760466	24.83570924	4.303945274	0	69.57574544
RP110	20.92967617	0.099179455	0.099179455	0.099179455	0.099179455	1.539929418	0.099179455	0.099179455	0.099179455	0.136962973	0.099179455	1.076878959	0.099179455	0.099179455	0.099179455	0.099179455	0.099179455	0.099179455	0.099179455	0.099179455	0.099179455	0.899729329	0.447243381	0.099179455	0.099179455	0.099179455	0.099179455	0.099179455	0.214458655	0.248186422	0.099179455	0.099179455	1.241646973	0.099179455	3.928665027	0.099179455	0.099179455	0.099179455	0.099179455	0.169275608	0.658797661	0.205627137	0.634500127	1.887310338	0.454768172	0.142773359	0.099179455	0.099179455	0.099179455
RPS10P7:lincRNA	20.79993426	0.128581397	0.128581397	0.128581397	0.128581397	0.277512929	0.128581397	0.128581397	0.703231666	1.007895221	0.128581397	0.826476433	0.839854897	0.128581397	0.128581397	0.128581397	0.149622371	0.128581397	0.128581397	0.128581397	0.128581397	0.128581397	0.651278636	0.442233206	0.128581397	0.128581397	0.128581397	3.741649905	0.128581397	1.019911142	0.164118187	0.128581397	0.128581397	0.128581397	17.745355	0.128581397	0.128581397	0.128581397	0.128581397	0.128581397	3.76458056	1.240677172	0.128581397	0.128581397	1.330523136	0.479905297	0.296155435	0.128581397	0.128581397
SLC3A2:protein_coding	22.27871956	0.157431672	0.157431672	0.157431672	0.157431672	0.157431672	0.157431672	10.37526166	0.157431672	1.817140396	0.157431672	0.157431672	0.157431672	0.157431672	0.157431672	0.157431672	0.157431672	0.157431672	0.157431672	0.157431672	0.157431672	0.157431672	1.832827791	0.157431672	0.157431672	0.157431672	0.157431672	0.157431672	0.157431672	0.267824967	0.157431672	0.157431672	2.583955938	0.157431672	0.157431672	0.157431672	0.157431672	0.157431672	0.157431672	0.544518422	0.157431672	0.157431672	0.157431672	0.157431672	2.524320409	1.287349921	0.157431672	0.157431672	0.157431672
TIAL1:nonsense_mediated_decay	25.47546299	5.170217007	373.9138506	444.1676424	140.2125727	41.59702354	286.8903612	153.5972735	43.66960604	36.12302933	359.4426318	45.86936163	491.7485901	14.04360854	215.0192507	156.3821652	48.20806021	531.7372685	181.6944477	197.7490226	48.707119	112.3311675	16.62865081	17.90892188	67.64143253	81.49016777	10.23990722	56.74330726	18.8782304	6.474681711	43.05251877	519.7153647	62.54132736	112.2594219	86.80303358	85.69840349	32.47035395	59.81369939	61.66823667	20.56545658	11.15665852	30.32898924	37.33739394	18.40217727	12.13136912	11.25047911	62.67688631	13.90883434	57.63349281
APBA3:retained_intron	20.05385814	0.079784944	0.079784944	0.079784944	0.079784944	0.079784944	0.079784944	0.079784944	0.079784944	0.208237076	0.079784944	0.361324542	0.079784944	0.079784944	0.079784944	0.368952524	0.140778625	0.079784944	0.079784944	0.079784944	0.079784944	0.079784944	1.808901798	0.079784944	0.079784944	0.079784944	0.079784944	0.372403883	1.323355661	0.828995589	0.079784944	0.079784944	1.673233951	0.079784944	0.580517723	0.079784944	0.079784944	0.079784944	0.079784944	0.079784944	0.172215392	0.079784944	1.759713608	0.079784944	0.525165593	0.949199068	0.079784944	0.079784944	0.079784944
Y_RNA.256:misc_RNA	25.57349254	7.090967247	140.5870692	83.79136694	29.68386675	84.7748317	107.7459615	27.87445894	23.21323592	28.32442202	158.1474672	14.09937918	236.3934509	24.10682305	11.7920075	60.22792684	219.8358254	76.12799743	53.13477953	127.5557707	16.5034807	57.00559051	45.94858188	51.50860958	332.1786742	29.56195196	17.5666301	54.13443048	84.28418477	8.987033741	16.38590424	78.43044574	70.1655011	141.1508862	77.03085881	18.274259	106.3456661	29.64213316	79.59453628	83.74012993	11.30478118	76.66749659	35.22107356	207.9920831	39.6879127	137.5003998	129.9019441	15.56073823	104.2789067
ZNF611:protein_coding	18.57966069	0.078273337	0.078273337	0.078273337	0.078273337	0.078273337	0.078273337	0.078273337	0.078273337	0.755020721	0.078273337	0.211940284	0.078273337	0.078273337	0.078273337	0.078273337	0.078273337	0.078273337	0.078273337	0.078273337	0.078273337	0.078273337	0.278085281	1.126318409	0.078273337	0.078273337	0.078273337	6.40896196	0.078273337	0.268177574	0.078273337	0.078273337	0.078273337	0.078273337	0.582466238	0.078273337	0.078273337	0.078273337	0.078273337	0.078273337	0.078273337	2.278605042	11.05412201	0.078273337	3.143924655	0.808344092	0.078273337	0.078273337	0.078273337
AC078899.5:miRNA	26.28602634	8.228247058	604.4258859	122.1556185	11.0612173	25.35703072	50.00958004	43.9371087	8.228247058	27.69360475	98.96837052	11.76555526	171.1978868	8.228247058	8.228247058	97.57961594	80.2647109	106.0806211	8.228247058	378.884737	8.228247058	156.6759768	19.78994712	46.58759998	106.7483834	8.228247058	21.95634128	15.43395854	41.44220908	11.7280157	89.65146911	841.6679025	79.53670949	178.1336089	281.7122704	58.67148598	281.1532057	46.82403334	206.5325092	179.4779104	46.48407336	152.7101442	134.4539018	83.0766742	46.58420213	430.4829399	134.3719196	18.42971829	52.15839761
MIR720:miRNA	26.30362555	8.245893671	604.4419672	122.172966	11.07885648	25.37463236	50.02711695	43.95466156	8.245893671	27.71120026	98.98577889	11.78319258	171.2151055	8.245893671	8.245893671	97.59702796	80.51323902	106.0980108	8.245893671	378.9014105	8.245893671	157.4863628	19.95174632	46.60514588	106.7657713	8.245893671	21.97395185	15.45158624	41.45976848	11.74565313	90.62681971	841.6833608	79.55416888	178.1508094	281.729199	58.68900016	281.1701358	46.84157862	206.5496351	179.8562287	46.50161953	152.7274114	134.471217	83.09412429	46.60174804	432.0806641	134.389235	18.44733812	52.17592888
RP110	18.33717776	0.311780411	0.311780411	0.311780411	0.311780411	0.311780411	0.311780411	0.311780411	0.311780411	0.311780411	0.311780411	0.311780411	0.311780411	0.311780411	0.311780411	0.418756292	0.311780411	0.311780411	0.311780411	0.311780411	2.074881751	0.311780411	1.08846013	0.311780411	0.311780411	0.311780411	0.311780411	0.311780411	23.82554028	0.492853868	0.311780411	0.311780411	4.831182903	0.311780411	0.311780411	0.311780411	0.311780411	0.311780411	0.311780411	0.311780411	0.311780411	0.311780411	0.64867694	0.311780411	1.454681117	0.37316088	0.311780411	0.311780411	0.447124156
TRIM56:protein_coding	18.16206618	0.116956373	0.116956373	0.116956373	0.116956373	0.116956373	0.116956373	1.387058015	0.116956373	1.138170657	0.116956373	0.176820369	0.116956373	0.116956373	0.116956373	0.116956373	2.056593097	0.116956373	0.116956373	0.116956373	0.116956373	0.949159881	0.607840139	0.116956373	0.116956373	0.116956373	0.116956373	0.116956373	0.611285335	0.12226299	0.116956373	0.116956373	0.116956373	0.116956373	0.116956373	0.116956373	0.116956373	0.116956373	0.116956373	0.14063839	0.116956373	0.116956373	0.116956373	0.116956373	0.917861775	0.798727343	0.844197734	0.228456681	0.116956373
MT0	26.08439032	8.114896542	8.114896542	8.114896542	8.114896542	15.57210157	130.5007089	120.7856633	11.03528616	18.28424653	26.1741945	15.14924729	148.3467328	83.43320006	8.114896542	29.00469987	72.28927947	95.75146789	43.87249025	8.114896542	11.5598578	11.63694061	15.67889848	115.8139371	314.2965665	8.114896542	15.28690936	26.93741272	14.73302557	9.689641792	16.12208678	8.114896542	12.84555196	23.55215037	58.90648305	8.753762602	55.84550214	8.114896542	48.61110873	934.0206654	13.40107926	12.88992283	24.2777589	51.61443297	88.96645649	37.44025435	20.78829043	8.114896542	11.93999173
hsa0	23.10787733	4.634682449	4.634682449	4.634682449	4.634682449	5.78461803	60.63832252	53.28504206	7.636933221	7.248283956	13.91744063	8.516012078	66.41868003	43.34945417	4.634682449	16.84327942	32.94261705	34.66571693	4.634682449	4.634682449	8.176209077	6.551560758	7.751546675	37.14931851	148.4493683	4.634682449	12.00773324	16.24475941	8.317645217	5.069282926	5.663637323	4.634682449	4.634682449	4.634682449	19.15308862	5.291456501	25.21851809	4.634682449	12.29689549	472.4583414	8.183145295	7.277922608	21.2506044	34.44726087	31.58906991	16.24071376	17.66332298	4.634682449	4.634682449
CUL3:protein_coding	21.03375965	0.00341857	0.00341857	0.00341857	0.00341857	0.00341857	0.00341857	0.00341857	0.00341857	0.00341857	0.00341857	0.235976542	0.00341857	0.00341857	0.00341857	0.701137855	2.192730785	0.00341857	0.00341857	0.00341857	0.00341857	1.619879004	0.982939667	1.000602415	0.00341857	0.00341857	0.00341857	0.00341857	0.00341857	0.219876031	7.080552165	0.00341857	0.00341857	0.00341857	0.00341857	0.00341857	0.00341857	0.00341857	0.00341857	2.610063599	0.00341857	0.00341857	0.00341857	4.51663336	0.00341857	3.903767707	0.00341857	0.00341857	6.665093665
EXTL3:retained_intron	16.66303769	0.091977793	0.091977793	0.091977793	0.091977793	0.091977793	1.347678904	0.091977793	0.091977793	0.091977793	0.091977793	0.191331735	0.091977793	0.091977793	0.091977793	0.485051917	0.169360955	0.091977793	0.091977793	0.091977793	0.091977793	1.685642132	0.551539301	0.091977793	0.091977793	0.091977793	0.091977793	20.6537001	1.078057757	0.496294595	0.412774505	0.091977793	0.091977793	0.091977793	2.012329671	0.091977793	0.091977793	0.091977793	0.569746607	0.152445673	0.274134381	0.091977793	4.295451341	0.091977793	0.301122611	0.344972047	0.091977793	0.091977793	0.091977793
RNY3:misc_RNA	26.18325759	6.534320807	344.8199395	584.4241839	36.8486683	162.7185868	153.1318421	121.9595471	35.11805863	12.3429867	208.7667129	17.38172228	240.0793195	32.26030931	39.41151903	46.43642607	52.85272668	46.21364983	37.08507185	150.6631552	8.882044434	156.2418835	37.04172189	129.5173057	297.1439404	36.55150704	12.04779589	13.96136583	36.07505311	8.321920667	34.87696795	237.8720714	26.67485538	70.38031561	119.4627077	21.97033628	168.3302969	13.92686661	82.91668931	26.53010031	18.67740539	64.36222064	76.51404706	186.466863	27.65442129	1184.392986	115.6393735	14.26821764	71.7418926
DDX10:processed_transcript	17.88180534	901.0859704	50.96640304	47.73626375	9.285698085	6.282023166	29.60621359	5.748835287	7.602212582	5.326171366	14.71294291	3.909145552	50.61062072	16.71073831	42.43650689	5.380870846	5.034120869	34.72023124	34.18255066	18.18300188	5.308501595	9.493478859	3.415334694	13.1918897	28.45411842	187.4588373	38.81056177	21.42953461	3.610510611	3.21596793	4.562717578	132.4431304	17.68345122	83.41721878	23.51829334	8.738268304	9.021245617	20.21535027	6.539588044	6.667285051	3.154026881	10.96262703	4.294445887	4.588132514	14.99773092	5.811434652	23.64912266	6.699368022	15.18438025
ABI2:protein_coding	16.02453153	0.107087968	0.107087968	0.107087968	0.107087968	0.107087968	0.107087968	0.107087968	1.105117229	1.378645473	1.783186102	0.766568298	0.107087968	0.107087968	0.107087968	0.156790532	0.237784595	0.107087968	0.107087968	0.107087968	0.107087968	0.159710183	1.405217542	0.107087968	0.107087968	0.107087968	0.107087968	1.667139798	0.498082165	0.897185872	0.107087968	0.107087968	2.033245505	0.107087968	1.702430108	0.107087968	0.107087968	0.107087968	1.354161155	0.107087968	0.233792383	0.107087968	2.245252698	1.603604564	1.268015797	1.799642009	0.107087968	0.107087968	1.989467611
ARRDC3:protein_coding	16.10723911	0.141591834	0.141591834	0.141591834	0.141591834	3.08631351	0.141591834	3.887388715	3.024620591	0.141591834	0.141591834	0.259292844	0.141591834	0.141591834	0.141591834	0.141591834	0.141591834	0.141591834	0.141591834	0.141591834	0.141591834	0.141591834	3.190454522	0.141591834	0.141591834	0.141591834	0.141591834	0.141591834	0.141591834	0.141591834	0.141591834	0.141591834	0.141591834	0.141591834	0.141591834	0.141591834	0.141591834	0.141591834	0.141591834	1.165959492	0.141591834	3.405087966	0.141591834	3.339477949	0.141591834	0.617299269	0.141591834	0.141591834	0.141591834
ASB7:protein_coding	15.67035662	0.054635157	0.054635157	0.054635157	0.054635157	0.054635157	2.216319033	3.718333832	0.054635157	0.054635157	0.054635157	0.054635157	0.054635157	0.054635157	0.054635157	0.054635157	0.520886851	0.054635157	0.054635157	0.054635157	0.054635157	0.054635157	0.127367828	0.054635157	0.054635157	0.054635157	0.054635157	0.054635157	0.054635157	0.054635157	0.054635157	0.054635157	0.054635157	0.054635157	0.054635157	0.054635157	0.054635157	0.054635157	0.054635157	0.054635157	0.054635157	2.1826143	0.054635157	0.054635157	0.054635157	0.453447576	0.054635157	0.054635157	0.054635157
B4GALT5:protein_coding	15.84999675	0.390602691	0.390602691	0.390602691	0.390602691	2.52911352	0.390602691	0.390602691	0.390602691	0.390602691	0.390602691	0.432045905	0.390602691	180.3832039	0.390602691	2.031860695	0.621394739	0.390602691	0.390602691	0.390602691	0.390602691	0.390602691	1.722414139	0.390602691	0.390602691	0.390602691	0.390602691	0.390602691	1.331704222	0.433870891	0.390602691	0.390602691	0.390602691	0.390602691	0.390602691	0.390602691	0.390602691	0.390602691	0.390602691	0.390602691	0.390602691	0.4364	0.390602691	0.390602691	0.390602691	0.390602691	0.390602691	0.390602691	0.390602691
C22orf43:protein_coding	16.35489734	78.15110506	29.64290426	113.6767737	26.56997374	5.669367431	21.1759609	4.145286882	6.580011882	3.339090068	1.054049268	1.307849303	20.00738832	72.31271398	67.36789681	1.054049268	3.738044513	9.690818107	34.8843171	10.66035356	3.498508263	2.491471776	4.096715734	3.37568671	8.545735909	105.5530707	41.76670735	22.60171353	2.606465821	1.682326453	7.682703267	95.21353094	34.62160582	52.17221246	17.67758427	11.93381322	1.054049268	26.97906996	1.054049268	3.939692428	4.068506576	3.139120114	2.889051815	1.929685899	13.5043153	10.71658134	12.24499681	6.376502588	30.1260677
COL4A5:protein_coding	19.00166256	1402.194169	3.581007779	48.98283511	26.16066081	10.69151442	129.527175	121.766816	14.71947036	7.459631491	192.9975966	19.61034566	194.598458	183.1225704	137.247187	7.673870827	4.962290051	170.7053983	259.2947168	260.8328868	72.56178762	12.27307354	4.395014434	6.70076248	3.581007779	3.581007779	17.2581548	3.581007779	4.832665445	3.822865381	18.85085195	3.581007779	14.8578054	62.45920435	26.26051496	7.235992201	3.581007779	3.581007779	3.581007779	4.45048098	5.238131808	8.83450052	47.96590567	7.110979488	10.42523641	5.287606954	3.581007779	3.581007779	3.581007779
FZD3:protein_coding	19.11671773	0	0	0	1.756262174	3.463443957	15.86498404	5.92748621	0.553567012	0	0	0.029530628	0	0	0	3.303201018	0	0	0	0	0.945514588	0.057523348	1.196901664	0	18.71847891	0	0	13.32635983	0.26419394	1.053536007	0	0	0	0	1.687660995	0	0	0	17.61429345	0	3.498475437	0	27.54522736	0	3.772583412	0.507350096	0	0.274801388	0.336096049
GATAD2B:protein_coding	16.64111296	0.079826193	0.079826193	0.079826193	0.079826193	0.079826193	0.079826193	0.079826193	0.079826193	0.079826193	0.079826193	0.812379079	0.079826193	0.079826193	0.079826193	0.958946822	0.079826193	0.079826193	0.079826193	0.079826193	0.079826193	0.079826193	0.31123656	0.079826193	0.079826193	0.079826193	0.079826193	0.079826193	0.079826193	0.671472771	0.079826193	0.079826193	0.079826193	0.079826193	0.079826193	0.079826193	0.079826193	0.079826193	3.132804865	0.079826193	0.079826193	0.079826193	0.079826193	1.027595185	0.079826193	0.079826193	0.079826193	0.079826193	0.079826193
MGEA5:protein_coding	16.63758304	0.246961738	0.246961738	0.246961738	0.246961738	3.270066094	2.515914976	0.246961738	0.246961738	1.792933358	0.246961738	0.246961738	0.246961738	0.246961738	0.246961738	0.246961738	0.246961738	0.246961738	0.246961738	0.246961738	0.246961738	0.246961738	2.079167043	0.246961738	0.246961738	0.246961738	0.246961738	0.246961738	4.90331809	0.246961738	5.318938184	0.246961738	9.835852586	0.246961738	6.273476479	1.218182908	0.246961738	37.97425535	0.246961738	0.246961738	0.246961738	0.246961738	0.246961738	0.246961738	0.246961738	1.363235631	0.246961738	0.246961738	0.246961738
MT0	26.72539829	0.138221515	0.138221515	0.138221515	39.06842488	0.138221515	3.818683635	18.85155561	0.138221515	0.138221515	0.138221515	1.314248072	0.138221515	0.138221515	0.138221515	1.549545157	5.298153156	0.138221515	0.138221515	0.138221515	8.633340624	0.138221515	1.871896716	16.27478723	0.138221515	0.138221515	0.138221515	0.138221515	1.21723029	0.555214886	0.138221515	0.138221515	0.138221515	0.138221515	0.138221515	0.138221515	0.138221515	0.138221515	7.490012902	58.60244907	0.138221515	5.572836665	0.138221515	0.138221515	11.93854511	4.257574192	8.472092923	0.138221515	0.138221515
MT0	61.2398182	42.22334454	413.9355325	490.1330686	132.7190139	91.32721719	681.9086714	1014.845534	83.43059869	79.88985451	222.7209411	55.96217353	301.3385506	130.7863127	83.43202557	135.0926521	559.1968719	59.39791017	84.26888308	267.3602612	48.29947704	129.9234265	103.214166	510.6230238	1271.269007	172.0986874	42.22334454	327.2891833	88.9148755	44.26141653	132.84511	100.7358301	86.72364429	205.5902899	231.0070723	98.56410631	259.1092921	42.22334454	379.4599827	5146.768124	62.65869952	130.3311159	138.0089933	418.7662798	533.5824575	485.7971721	221.0473477	58.93478866	64.71202042
NT5DC1:protein_coding	16.06011553	0.058401403	0.058401403	0.058401403	0.058401403	0.058401403	0.058401403	0.058401403	0.058401403	0.124022694	0.058401403	0.058401403	0.058401403	0.058401403	0.058401403	0.058401403	0.058401403	0.058401403	0.058401403	0.058401403	0.058401403	0.058401403	0.132931895	0.058401403	0.058401403	0.058401403	0.058401403	0.058401403	0.058401403	0.058401403	0.058401403	0.058401403	0.058401403	0.058401403	0.058401403	0.058401403	0.058401403	0.058401403	0.058401403	0.058401403	0.058401403	0.058401403	0.058401403	0.058401403	0.058401403	0.058401403	0.058401403	0.058401403	0.058401403
PAQR8:protein_coding	16.13932678	0.08458959	0.08458959	0.08458959	2.158834284	0.08458959	0.08458959	0.08458959	0.08458959	0.08458959	0.08458959	1.219431953	0.08458959	0.08458959	0.08458959	0.08458959	0.803629221	0.08458959	0.08458959	0.08458959	0.08458959	0.08458959	0.159209949	0.08458959	0.08458959	0.08458959	0.08458959	0.08458959	0.08458959	0.135466362	0.08458959	0.08458959	0.08458959	0.08458959	0.330548617	0.08458959	0.08458959	0.732908338	0.08458959	0.08458959	0.132513573	0.08458959	0.08458959	0.08458959	0.08458959	0.523467678	0.08458959	0.08458959	0.08458959
PPP2R5C:protein_coding	15.77080093	0.165920513	0.165920513	0.165920513	0.165920513	0.165920513	0.165920513	0.165920513	0.165920513	0.165920513	0.165920513	0.255077587	0.165920513	0.165920513	0.165920513	0.165920513	1.284147721	0.165920513	0.165920513	0.165920513	0.165920513	0.747468089	0.812131136	0.165920513	0.165920513	0.165920513	0.165920513	0.165920513	0.640899571	0.324148885	5.496451315	0.165920513	0.165920513	0.165920513	5.903533513	0.165920513	0.165920513	20.12075709	0.576873459	0.495198943	0.165920513	0.621599474	0.165920513	0.165920513	0.165920513	1.146444478	3.426867643	0.165920513	0.165920513
RP110	15.81397695	0.065672508	0.065672508	0.065672508	0.065672508	0.247212179	0.065672508	0.065672508	0.065672508	0.065672508	0.065672508	0.243690556	0.065672508	0.065672508	0.065672508	0.567251625	0.065672508	0.065672508	0.065672508	0.065672508	0.065672508	0.065672508	0.693317471	0.065672508	0.065672508	0.065672508	0.065672508	0.065672508	0.094723695	0.219829665	0.065672508	0.065672508	0.35358253	0.065672508	1.308184521	0.065672508	0.065672508	0.065672508	0.065672508	0.085010743	0.112681778	0.959858523	1.79694891	0.065672508	0.065672508	0.473964901	0.88840211	0.642314885	0.065672508
RP30	15.89400998	0.438899722	0.438899722	0.438899722	0.438899722	0.438899722	20.7636792	2.856244196	0.438899722	0.438899722	0.438899722	2.147958593	0.438899722	0.438899722	0.438899722	0.438899722	5.284189719	0.438899722	0.438899722	8.755889247	20.19173074	1.230853093	1.122753407	0.438899722	0.438899722	0.438899722	0.438899722	0.438899722	2.477388017	0.438899722	0.438899722	0.438899722	0.438899722	0.438899722	0.438899722	0.438899722	0.438899722	0.438899722	4.712491743	40.10334884	0.715704166	2.018469022	4.145905578	6.630152937	16.44444915	2.807162981	17.39456069	0.438899722	4.094308938
SAMD4B:retained_intron	15.70504944	0.059947375	0.059947375	0.059947375	0.059947375	0.226424296	0.059947375	0.059947375	0.059947375	0.346134792	0.059947375	0.114870187	0.059947375	0.059947375	0.059947375	0.059947375	0.059947375	0.059947375	0.059947375	0.059947375	0.059947375	0.059947375	0.655529308	0.059947375	0.059947375	0.059947375	0.059947375	0.059947375	1.012354012	0.162382884	0.059947375	3.068634162	0.059947375	0.059947375	0.287015864	0.059947375	0.059947375	0.059947375	0.059947375	0.059947375	0.073957737	0.059947375	0.230519039	0.059947375	0.059947375	0.068826548	0.059947375	0.059947375	0.059947375
TFCP2L1:protein_coding	17.05392828	0.164373049	0.164373049	0.164373049	0.164373049	0.164373049	0.164373049	0.164373049	0.164373049	0.164373049	0.164373049	0.413397428	0.164373049	0.164373049	0.164373049	0.164373049	2.181515516	0.164373049	0.164373049	0.164373049	0.164373049	0.164373049	0.518368927	0.164373049	0.164373049	0.164373049	0.164373049	0.164373049	0.164373049	0.252671663	8.526562597	0.164373049	0.164373049	0.164373049	1.716863826	0.164373049	0.164373049	0.164373049	0.164373049	1.346532618	0.164373049	0.164373049	0.164373049	1.130928183	0.164373049	0.7394998	0.164373049	0.164373049	4.159054083
UBR5:retained_intron	15.69985818	0.104841076	4.995217833	0.104841076	0.104841076	0.104841076	0.104841076	0.104841076	0.730641403	0.202903065	0.104841076	0.168682502	0.104841076	7.749963199	0.104841076	0.621606596	0.116481913	0.104841076	0.104841076	0.104841076	0.104841076	0.104841076	0.464122792	0.104841076	0.104841076	0.104841076	0.104841076	0.104841076	0.658633055	0.168534549	0.104841076	0.104841076	0.104841076	0.104841076	19.50482857	0.104841076	0.104841076	0.104841076	0.104841076	0.104841076	0.384151282	2.229998802	4.706976546	0.104841076	0.104841076	0.832944387	0.104841076	0.104841076	0.104841076
VASH2:processed_transcript	15.56386009	0.089942825	0.089942825	0.089942825	0.089942825	0.089942825	0.089942825	0.089942825	0.089942825	0.089942825	0.089942825	0.108955476	0.089942825	0.089942825	0.089942825	2.55414263	0.089942825	28.04021504	0.089942825	0.089942825	0.089942825	3.261611153	0.587262571	0.089942825	0.089942825	0.089942825	0.089942825	0.089942825	0.403938038	0.134364306	4.878250875	0.089942825	0.089942825	0.089942825	0.997547219	0.089942825	0.089942825	0.089942825	0.089942825	1.895066278	0.113037932	0.511673877	4.172611343	0.089942825	0.089942825	0.130475221	0.089942825	0.089942825	0.089942825
VAV3:nonsense_mediated_decay	15.49417074	0.033242514	0.033242514	0.033242514	0.033242514	0.033242514	0.033242514	0.033242514	0.033242514	0.033242514	0.033242514	0.033242514	0.033242514	0.033242514	0.033242514	0.150486862	0.033242514	0.033242514	0.033242514	0.033242514	0.033242514	0.033242514	0.395701386	0.033242514	0.033242514	0.033242514	0.033242514	0.033242514	0.033242514	0.168199329	0.033242514	0.033242514	0.033242514	0.033242514	0.862259013	0.033242514	0.033242514	0.033242514	0.033242514	0.033242514	0.033242514	0.033242514	0.033242514	0.033242514	0.033242514	0.055179132	0.033242514	0.033242514	0.033242514
ZBED5:protein_coding	16.08676652	0.125712845	0.125712845	0.125712845	0.125712845	0.125712845	2.335201048	6.366911425	0.125712845	0.125712845	0.125712845	0.125712845	0.125712845	0.125712845	0.125712845	0.125712845	2.031963112	0.125712845	0.125712845	0.125712845	0.125712845	0.125712845	0.274395063	0.125712845	0.125712845	0.125712845	0.125712845	0.125712845	0.125712845	0.125712845	0.125712845	0.125712845	0.125712845	0.125712845	1.592855601	5.800316487	0.125712845	0.125712845	0.125712845	0.125712845	0.125712845	0.125712845	0.125712845	0.125712845	0.125712845	1.593187732	0.125712845	0.125712845	0.125712845
TIAL1:processed_transcript	19.11159001	4.59975237	339.2510625	500.165103	93.51588882	38.68287022	244.9882156	141.5196537	34.61365366	33.17457641	292.768165	41.04326065	459.3613653	4.59975237	246.967063	133.5903358	41.23829009	418.7285706	129.9443773	173.213253	36.35525341	100.8959612	14.6877257	17.94170865	76.09213454	107.038618	9.674084451	67.26847299	18.44980146	5.863457802	39.00032186	511.6617444	59.52020616	82.09496023	86.76698181	83.16691077	34.73226232	60.21299311	57.10549118	18.94448048	9.958652242	21.82061752	34.60076115	14.59153534	10.89417167	10.46937365	48.58857926	13.28119686	49.34433869
MT0	50.9996529	30.90140429	262.2341374	800.1595157	40.0740196	86.88828285	898.6226065	969.0133229	38.81983671	56.64814312	271.6534842	54.50308119	472.2384356	133.0115633	30.90140429	171.4613176	620.996661	87.00623055	79.37851287	137.0913335	37.90698312	83.89330094	67.01250549	688.4497989	1660.865366	143.2078697	147.5798743	138.0768732	92.92677859	35.64670227	102.705805	87.12053031	60.56347564	304.7161765	261.0611965	46.92463067	312.1039695	30.90140429	398.0209354	6964.711253	63.7413479	126.7850107	225.2191135	423.9470347	791.0835888	937.2786914	350.9356835	59.40160256	101.3410281
STARD9:retained_intron	17.56683784	3.534166566	88.24277531	220.439471	3.534166566	3.776810451	263.0820975	38.51474478	14.93706641	7.025078728	16.75554235	9.353276131	107.8287686	3.534166566	3.534166566	9.539878166	7.877397454	89.08020455	3.534166566	48.84328882	23.71086555	24.56680353	10.40532393	7.79259393	3.534166566	3.534166566	3.534166566	3.534166566	7.057942759	4.856265965	22.58611043	68.30062828	11.23051262	33.67217589	79.33870192	3.534166566	14.58989827	16.74774406	38.13318956	10.93133154	6.550105525	26.83976685	410.8049871	3.760027595	5.285845781	13.22912842	37.3484394	3.534166566	30.91572704
TCF3:nonsense_mediated_decay	14.74604962	0.913636092	6.215207349	65.39598313	134.5342696	4.138152437	80.08614934	10.3490629	0.913636092	7.056505275	0.913636092	2.249690992	18.04800815	0.913636092	48.37377958	6.410419523	3.443297675	44.63782722	11.10815281	7.323535349	9.753085389	6.820326676	10.49083421	1.185706395	0.913636092	0.913636092	0.913636092	9.499737602	31.12636318	1.92706271	3.362950264	70.66714117	14.56935927	30.98831564	9.708024168	9.656413304	2.989437487	37.6905259	24.80857203	4.14538318	1.491699792	5.521328169	80.95536303	0.913636092	2.619000351	2.830443342	0.913636092	0.913636092	3.09471109
AC002395.1:miRNA	13.07366084	0.057426461	0.057426461	0.057426461	0.057426461	0.311621264	0.057426461	0.057426461	5.698464729	0.057426461	0.057426461	0.057426461	4.894434887	0.057426461	0.057426461	0.057426461	0.057426461	1.820751583	0.057426461	0.057426461	0.057426461	0.057426461	0.389998722	0.057426461	0.057426461	0.057426461	0.057426461	3.173797353	0.057426461	0.059978294	0.057426461	0.057426461	0.057426461	0.057426461	2.031576334	0.057426461	0.057426461	0.057426461	0.057426461	0.057426461	0.057426461	0.057426461	0.057426461	0.057426461	0.057426461	0.598802201	0.057426461	0.915314511	0.057426461
AL157392.1:miRNA	12.95903025	0.045000953	0.045000953	0.045000953	0.045000953	0.045000953	0.045000953	0.045000953	0.045000953	0.045000953	0.045000953	0.045000953	0.045000953	0.045000953	0.045000953	0.11978427	0.045000953	0.045000953	0.045000953	0.045000953	0.045000953	1.633183842	0.442557964	0.045000953	0.045000953	0.045000953	0.045000953	3.136901716	0.045000953	0.045000953	0.045000953	0.045000953	0.045000953	0.045000953	1.469472665	0.045000953	0.045000953	0.045000953	0.045000953	0.045000953	0.045000953	0.045000953	0.045000953	0.045000953	0.618170966	0.582125744	0.045000953	0.89615276	0.045000953
CCDC180:processed_transcript	13.19155169	0.060675429	0.060675429	0.060675429	1.142185791	0.060675429	0.060675429	0.060675429	0.060675429	0.060675429	0.060675429	0.060675429	13.57344406	0.060675429	0.060675429	0.060675429	0.060675429	0.060675429	0.060675429	0.060675429	0.060675429	0.060675429	0.105933174	0.060675429	0.060675429	0.060675429	0.060675429	0.060675429	0.35377093	0.060675429	0.060675429	0.060675429	0.060675429	0.060675429	0.060675429	0.060675429	0.060675429	0.060675429	0.060675429	0.060675429	0.060675429	0.060675429	0.060675429	0.060675429	0.060675429	0.194816052	0.060675429	0.060675429	0.060675429
RP110	12.90410053	0.023445251	0.023445251	0.023445251	0.023445251	0.023445251	0.023445251	0.023445251	0.023445251	0.023445251	0.023445251	0.023445251	0.023445251	0.023445251	0.023445251	0.023445251	0.023445251	0.023445251	0.023445251	0.023445251	0.023445251	0.023445251	0.023445251	0.023445251	0.023445251	0.023445251	0.023445251	0.023445251	0.023445251	0.023445251	0.023445251	0.023445251	0.023445251	0.023445251	0.023445251	0.023445251	0.023445251	0.023445251	0.023445251	0.023445251	0.023445251	0.023445251	0.023445251	0.023445251	0.023445251	0.023445251	0.023445251	0.023445251	0.023445251
SYNPO2L:protein_coding	14.69630124	0.05962417	0.05962417	0.05962417	1.48840522	7.672510099	0.05962417	0.05962417	0.05962417	2.268486124	0.05962417	1.325693696	0.05962417	2.698288952	0.05962417	1.569140283	0.374278242	0.05962417	0.05962417	0.05962417	0.05962417	0.05962417	2.088800407	0.05962417	0.05962417	0.05962417	0.05962417	7.327885486	0.05962417	0.710777735	0.05962417	0.05962417	0.05962417	0.05962417	10.93050332	0.05962417	0.05962417	0.05962417	0.05962417	0.241752645	2.506321327	1.389332976	5.115031427	0.260654761	0.348347359	0.363417701	1.283072959	0.05962417	0.982780215
VTRNA20	14.50951082	1.825902743	1.825902743	24.23191567	4.611693688	33.4075156	43.96489884	126.2134171	1.825902743	9.960907812	35.81789092	10.69021012	114.9475028	19.54682197	84.28200406	20.40849467	56.35944074	1.825902743	1.825902743	67.35106333	21.27866597	26.7834293	19.70226785	38.77662562	9.27816553	53.8004584	1.825902743	51.42587327	11.24581065	2.641514728	31.49787549	1.825902743	21.8604502	59.93923039	68.98055634	9.942785884	42.9393981	4.745366242	44.61406132	52.60637454	3.87039878	21.01131368	23.73005626	67.15305731	13.64770804	42.79208615	32.83663267	3.497832656	14.42548073
VTRNA20	14.50951082	1.825902743	1.825902743	24.23191567	4.611693688	33.4075156	43.96489884	126.2134171	1.825902743	9.960907812	35.81789092	10.69021012	114.9475028	19.54682197	84.28200406	20.40849467	56.35944074	1.825902743	1.825902743	67.35106333	21.27866597	26.7834293	19.70226785	38.77662562	9.27816553	53.8004584	1.825902743	51.42587327	11.24581065	2.641514728	31.49787549	1.825902743	21.8604502	59.93923039	68.98055634	9.942785884	42.9393981	4.745366242	44.61406132	52.60637454	3.87039878	21.01131368	23.73005626	67.15305731	13.64770804	42.79208615	32.83663267	3.497832656	14.42548073
RNY3P6:misc_RNA	25.10724851	8.652605748	335.7979506	542.6940102	36.86862411	143.0389829	125.7771562	81.15449076	34.66292002	10.37419657	178.9657015	16.23831127	200.751851	24.07695489	32.57596397	32.48652417	17.96221411	36.17132852	33.54126088	136.1045739	10.76907476	143.8981482	36.45736358	120.8032775	266.6619849	37.73471222	12.56926786	8.652605748	25.2431396	10.19316276	24.31794917	221.9951858	19.98865434	66.13698728	91.96356319	20.97891033	149.6179021	14.42785822	65.76283972	13.67077098	18.97186648	53.19184995	74.38851897	161.9704203	25.91830595	1152.722709	74.59693414	14.2172969	58.48062972
Y_RNA.118:misc_RNA	24.61597494	8.362619669	332.693897	535.8711655	36.23347517	141.8583088	125.2789256	81.36001216	34.05475317	10.08783562	179.1213679	16.08016115	198.11194	23.59828477	31.99332658	32.62383167	18.53330696	35.5447095	32.94681514	135.8805513	10.4531982	143.6452137	35.962276	119.1936179	263.2158038	37.08896853	12.23136977	12.01780835	24.97437438	9.889732227	24.33716672	219.0954079	19.63554332	69.8278595	92.98506623	21.15273927	148.7098634	14.06722423	68.01494837	14.98423986	18.8486075	53.39386878	73.29439406	161.0208984	25.44736041	1142.229252	74.51182986	13.97272171	57.58110393
Y_RNA.144:misc_RNA	25.10549363	8.650944315	335.7944312	542.6893158	36.86680243	143.0881902	125.7748295	81.15241757	34.66111087	10.37252536	179.3593215	16.24522419	200.7490986	24.07520586	32.57416667	32.48472737	17.98843226	36.1695108	33.5394581	136.1021886	10.76740131	143.8957186	36.45804573	120.847726	266.6588582	37.73288562	12.56758418	8.650944315	25.24138395	10.19375103	24.31619877	221.9923128	19.98692853	66.13499938	92.01361728	20.9771789	149.6154401	14.42616399	65.76085395	13.66908104	18.97014644	53.18993557	74.38648421	162.1032706	25.91654646	1152.541426	74.59489819	14.21560387	58.4786853
Y_RNA.30:misc_RNA	24.61497099	8.675829043	316.7189702	514.6516922	36.00787924	133.7706438	121.2428105	75.64465506	32.48089253	10.22244531	173.6532551	15.96712199	194.7568752	23.61695502	31.8497021	31.09889295	17.23398917	31.85548112	29.74475261	119.1864959	10.72599206	134.2099648	35.53430688	114.3644322	253.2164832	36.84683403	12.46978764	8.675829043	22.45785942	10.15973634	23.55257218	215.3346862	19.65673518	64.35930576	87.96313921	20.61596784	140.4585502	14.27015098	62.40006471	12.83959833	17.78282078	50.77047444	72.35232857	154.4547916	25.19720328	1112.979706	64.10697098	13.80187453	48.29253647
Y_RNA.412:misc_RNA	24.42066391	8.337685159	328.0937385	530.3165992	35.91638318	141.5799187	121.9951715	84.29895912	33.76049973	10.02039009	174.803888	16.03842762	196.0979498	23.41364172	31.72068213	33.43755273	21.38764681	35.23483753	32.6641757	130.2978208	10.4063491	140.5781754	35.88202273	117.9551892	260.5193595	36.7629088	12.16588091	8.337685159	25.57164824	9.843445328	23.34867788	216.8614575	22.25839447	64.5236565	91.49051981	20.38557326	145.3902844	13.98249095	63.85958491	13.41006761	18.42386287	51.87091334	72.58880934	158.655621	26.65016239	1129.923106	72.79251699	13.50998872	57.04023448
Y_RNA.16:misc_RNA	15.3264863	2.773795236	43.96879536	35.87425205	7.484696415	29.35156698	32.91150429	42.82753498	5.621834762	8.001605214	39.87388488	5.992987732	44.85663796	9.80922523	5.272541582	22.36866574	42.1982631	12.24414317	46.75057086	27.58153526	7.23160747	18.99949411	11.53006428	12.92062605	73.50826967	2.773795236	3.562749566	11.818508	9.40632834	3.138755739	20.16506121	24.21251865	7.546479318	18.95178976	21.1304962	5.886447332	26.92691618	7.453842111	24.0424317	20.89934111	4.345005814	11.14580114	7.401414966	30.91259416	14.80003786	28.76328742	52.5448725	8.571581513	34.20828374
Y_RNA.761:misc_RNA	15.30900703	2.762293128	43.93767762	35.84698865	7.470951139	29.32740946	32.88565165	42.79696067	5.608976516	7.987613804	39.84471699	5.979952755	44.82509746	9.794373094	5.259849657	22.34783323	42.00090717	12.22813161	46.71812854	27.55822056	7.217982706	18.8030897	11.51057853	12.90429237	73.46308625	2.762293128	3.550871785	11.80269911	9.391668049	3.127079849	20.14527798	24.19080817	7.532704622	18.93258425	20.79242781	5.873463087	26.55799418	7.440111526	23.54275717	20.76510834	4.332755549	11.13031258	7.387709346	30.88769333	14.78280927	28.59936827	52.50967112	8.557318699	34.18181361
GSTA4:processed_transcript	12.41694694	0.029808665	0.029808665	0.029808665	0.029808665	0.029808665	0.029808665	0.029808665	0.029808665	0.029808665	0.029808665	0.029808665	0.029808665	0.029808665	0.029808665	0.029808665	0.029808665	0.029808665	0.029808665	0.029808665	0.029808665	0.029808665	0.037821865	0.029808665	0.029808665	0.029808665	0.029808665	2.651053714	0.029808665	0.029808665	0.029808665	0.029808665	0.029808665	0.029808665	0.029808665	0.029808665	0.029808665	0.029808665	0.029808665	0.029808665	0.029808665	0.029808665	0.029808665	0.029808665	0.029808665	0.161624129	0.029808665	0.029808665	0.029808665
RP110	12.43476247	0.029955881	0.029955881	0.029955881	0.029955881	0.029955881	0.029955881	0.029955881	0.029955881	0.029955881	0.029955881	0.029955881	0.029955881	0.029955881	0.029955881	0.029955881	0.029955881	0.029955881	0.029955881	0.029955881	0.029955881	0.029955881	0.3910642	0.029955881	0.029955881	0.029955881	0.029955881	0.029955881	0.029955881	0.029955881	0.029955881	0.029955881	0.029955881	0.029955881	0.029955881	0.029955881	0.029955881	0.029955881	0.029955881	0.029955881	0.029955881	0.029955881	0.029955881	0.029955881	0.029955881	0.029955881	0.029955881	0.029955881	0.029955881
GAS7:protein_coding	12.59929651	0.190983952	0.190983952	0.190983952	0.190983952	3.01200491	0.190983952	0.190983952	0.190983952	0.771518805	0.190983952	0.190983952	0.190983952	0.190983952	0.190983952	0.426222823	0.190983952	0.190983952	0.190983952	0.190983952	0.190983952	0.190983952	1.488359896	6.466802323	0.190983952	0.190983952	55.21793238	0.190983952	0.190983952	0.813304785	0.190983952	0.190983952	0.190983952	0.190983952	1.616701691	0.190983952	0.190983952	0.190983952	3.050235932	0.190983952	0.786257941	1.247796728	0.190983952	0.546035285	0.190983952	1.292452391	2.351785047	0.190983952	0.190983952
ACTG1:protein_coding	14.67803485	0.133321058	0.133321058	0.133321058	6.344963194	9.373593958	1.307818574	4.267602889	0.133321058	0.553454621	5.462582321	0.414788485	0.133321058	0.133321058	0.133321058	0.133321058	6.419727851	0.133321058	11.49700424	0.133321058	0.133321058	3.491841262	6.148505789	0.133321058	0.133321058	0.133321058	0.133321058	0.133321058	0.133321058	0.156003379	0.527138588	0.133321058	5.517917845	10.25665771	8.758277587	0.133321058	19.16369142	0.133321058	5.607509092	1.953767095	2.12176851	2.084383048	0.133321058	0.757594503	12.46599384	13.92001307	3.499224014	2.649721459	3.143394745
PAK1:protein_coding	12.94367276	0.417492994	20.67141201	24.61989521	0.417492994	1.987803896	7.732800038	2.346108481	0.417492994	2.485075219	9.596812102	0.815729808	12.05473678	0.417492994	0.417492994	0.417492994	0.96096851	7.84159161	10.80329027	0.417492994	0.417492994	0.838719276	2.562228703	0.417492994	8.467236694	0.417492994	0.417492994	4.24439441	0.417492994	0.560089631	2.20213655	25.71085251	0.417492994	0.417492994	1.928716736	1.530845326	0.417492994	0.417492994	1.175176187	0.622981632	2.478677844	1.257638547	0.417492994	0.417492994	0.417492994	3.931617008	0.417492994	0.899086578	0.417492994
PAQR5:protein_coding	16.82309181	5.025900062	72.28401118	59.81531477	15.65637891	53.14177046	64.30850563	87.59593718	11.28949038	16.57592693	66.69592511	12.17426236	65.70454701	10.03890057	10.02763524	40.99337137	83.49043301	21.42433181	69.80216371	61.52321294	15.44252106	30.73119922	21.82941984	27.38557607	128.7456005	5.025900062	6.605148247	26.81480822	17.83286595	5.983981727	35.87614156	39.94999919	15.17780635	38.82569888	34.95795248	11.1163018	47.19930041	12.89971917	35.11192472	37.97452668	8.152189657	19.40115001	28.86308863	58.76438963	27.98473289	41.00902893	114.5080895	15.8611718	72.42425823
ZFP30:protein_coding	11.53860022	0.204770017	0.204770017	0.204770017	3.373007742	0.318793156	0.204770017	0.204770017	0.204770017	1.370965524	2.852348748	2.811206059	0.204770017	11.72118844	0.204770017	5.127215557	0.204770017	0.204770017	0.204770017	0.204770017	1.389948524	0.584910408	2.039480996	0.850964646	0.204770017	0.204770017	1.301394565	24.18831297	0.361577953	1.447991416	0.204770017	0.204770017	11.02325476	8.466195616	25.71958503	0.204770017	1.620466798	14.03919289	2.104158105	0.2336171	1.551894802	2.338959217	26.52470359	1.148205961	2.211367821	1.658166981	2.447086028	0.748044444	1.715683515
Y_RNA.340:misc_RNA	18.04190794	0	18.15842795	7.511604208	9.178249387	136.6646802	20.76061483	59.15759285	8.406854104	1.3846641	160.5307581	2.459319637	0	0	0	32.82078473	63.56545722	0	0	0.189914781	0	20.5034094	44.58983544	89.8485259	183.3582324	0	22.2437484	0	106.7651921	2.745426151	54.5335107	0	58.36913124	106.2344196	54.42083016	0	86.99576468	0	97.21563894	44.00080459	6.169642098	33.28568865	17.83916975	227.2455135	18.58198689	86.52128756	110.5403307	14.94231717	139.3848283
GTPBP4:protein_coding	12.27815627	1.029219798	1.029219798	1.029219798	12.43237592	3.901973148	5.449243591	21.73663907	6.654356181	5.436472703	44.51058154	3.276555352	58.90969665	1.029219798	1.029219798	11.08849339	1.080891941	212.0317444	1.029219798	1.029219798	17.61808246	10.07457826	1.541756701	1.029219798	1.029219798	1.029219798	1.029219798	1.029219798	1.029219798	1.506398672	6.812892055	1.029219798	10.14121696	1.029219798	37.32697617	1.029219798	2.782251282	48.83050674	5.495601505	5.389942762	1.163335069	1.061378759	1.029219798	5.485977666	4.620104133	1.761805206	1.029219798	1.029219798	1.029219798
RNU5A0	19.62967458	702.9478861	61.3887569	211.4390044	53.87909617	34.6944569	12.8103108	24.73697372	47.28084409	15.7921987	59.8659466	22.05666319	65.47230953	8.571045935	83.22824173	53.34289534	464.7049931	163.7615226	93.20806696	8.571045935	24.06384995	46.62498945	155.8071871	98.40614641	8.571045935	60.8584586	56.1036023	375.6816881	86.24817997	13.89061739	34.15725823	8.571045935	438.5474501	125.497319	409.2327731	8.571045935	291.9703191	308.1488194	55.14510229	391.3476796	22.28306414	520.3056156	76.51539148	260.3266684	413.5962805	189.1946739	61.89992923	457.1027718	216.8100925
RNY4P17:misc_RNA	94.10316268	49.04870998	225.9802388	140.883533	67.31756445	251.8420648	123.3156366	138.5414157	102.3694791	59.90142879	200.3124836	56.7136591	103.1409716	78.1015805	49.04870998	105.6850789	166.0802707	58.43883548	118.0134033	84.85749963	49.04870998	99.5290583	126.2003877	222.233183	736.8057915	49.04870998	78.55796867	61.5125588	196.2733352	53.8091725	110.8033206	138.624823	138.8538141	107.1777473	126.0789904	52.99163319	124.8784777	72.98053709	135.6817888	113.1344767	54.99830538	150.7238763	90.9450482	298.1322992	75.19830584	164.2134047	92.71989646	60.30669534	121.8386274
OSBPL10:protein_coding	11.92877978	0.616073226	0.616073226	0.616073226	6.545447341	2.483278801	7.342830841	9.483321611	0.616073226	1.889222276	27.74722092	2.019688217	40.74472971	0.616073226	0.616073226	9.395313148	1.746294287	0.616073226	0.616073226	26.76595301	0.616073226	4.35110596	1.80670387	3.346878808	0.616073226	55.92829712	0.616073226	0.616073226	0.7018166	1.153255653	9.136966552	0.616073226	8.907617173	54.73063333	12.34528794	0.616073226	5.477594901	6.829960644	5.095014282	1.807021854	3.009440196	1.793295406	8.963216243	3.750093978	3.012448523	2.300022824	23.46372025	2.395370048	12.10923566
Y_RNA.31:misc_RNA	14.56506328	2.792108418	42.44398645	38.79767059	7.916468068	32.70511026	35.14870629	46.52875501	5.890109899	8.146816294	46.29974049	6.364764962	55.40118964	10.44501223	5.510160541	23.52809176	46.14783484	11.70337433	50.62856391	29.77713255	7.641166437	20.28596614	12.53991937	15.54234369	79.73468753	2.792108418	3.650306368	12.63064235	10.0497048	3.18024761	20.64567035	26.11242975	7.7585332	20.38998602	20.06485383	5.927107256	30.3742727	7.882905795	26.00881748	22.68364347	4.732885257	11.80274945	7.825877313	33.95751131	16.50013694	30.12172339	58.62022771	9.098745073	43.79692943
C4orf32:protein_coding	27.31556844	0	0	0	12.82458889	5.955137267	0	0.252128413	4.720345846	4.244101655	0	1.672534986	0	18.34462398	0	7.194744829	0.550857026	0	0	0.876021697	14.85458687	0.139158164	8.279520478	0	0	34.79889829	0	40.75620034	0	1.309935443	1.162799853	0	12.47020218	0	41.40434465	0	10.47383482	32.5271551	4.055507984	0	4.312190755	10.8058194	47.04218352	21.1899708	12.86930674	0.564720972	0	0	0.201272087
RN7SL1:antisense	16.53376598	5.130971772	202.5810223	214.8742484	25.67272126	100.0672677	17.85036766	49.13392694	22.94164777	17.45105423	62.41760704	16.53237347	62.04200386	11.69729226	22.13456709	21.95827459	31.69426615	10.22446421	12.9041806	30.85231493	19.81735133	19.5908943	36.18496787	22.62504711	23.65898968	16.57453782	19.20831749	86.83755745	12.81563055	13.29558311	20.46535039	61.69775035	38.71600604	38.6871069	197.1735174	10.45509324	90.9256208	25.46843257	125.9593251	25.67139491	8.402182442	49.28142393	33.54282802	34.03112111	33.78127417	318.9534732	70.4452923	17.0434237	18.49633349
RN7SL1:misc_RNA	15.26227328	2.906689983	174.6961072	122.2228638	25.16485692	88.86884895	11.19024623	22.38959118	22.20558172	11.45294104	34.27238269	10.26009102	53.21842688	10.02167586	21.33106339	17.24737115	22.01911023	8.425781965	11.32940879	30.77724454	18.82022685	16.69600413	30.02324231	20.0080527	22.98286294	15.30645192	18.16030366	48.76656485	9.001393269	9.245575659	12.71473756	64.20004775	39.2980061	21.76722591	136.8483171	6.503051494	59.64609438	24.94349837	91.02313919	13.86421804	4.316974419	33.25839221	33.69257021	17.43511138	32.59480335	224.8014857	17.17070668	9.772966735	8.716673656
AC092299.8:processed_transcript	18.08013178	0	0	0	0	10.94103208	32.54667705	0	0	9.425397127	15.00706309	0.87002742	0	0	0	16.73651238	0.439614241	0	0	0	26.36005579	0	31.70840541	0	0	0	0	0	8.666721491	2.876667652	0.924737214	0	82.14426868	0	126.2822506	0	16.19674147	0	21.39323441	0	7.297960181	24.61730814	9.374977374	0	27.49672303	39.91574258	8.060762228	14.74922209	0
AGK:protein_coding	10.33488015	0.021862363	0.021862363	0.021862363	0.021862363	0.021862363	0.021862363	0.021862363	0.021862363	0.021862363	0.021862363	0.021862363	0.021862363	0.021862363	0.021862363	0.021862363	0.021862363	0.021862363	0.021862363	0.021862363	0.021862363	0.021862363	0.108324457	0.021862363	0.021862363	0.021862363	0.021862363	0.021862363	0.021862363	0.183611769	0.021862363	0.021862363	0.021862363	0.021862363	0.021862363	0.021862363	0.021862363	0.021862363	0.021862363	0.021862363	0.021862363	0.021862363	0.021862363	0.021862363	0.021862363	0.021862363	0.021862363	0.021862363	0.021862363
AP000662.4:sense_overlapping	28.6623354	0	0	0	0	7.610886176	17.68853933	0	0	0	0	0	0	0	0	4.193792413	0	0	0	0	6.533425083	0	2.399527287	0	0	0	0	0	0	0.251168274	0	0	0.139583673	0	0	0	25.76387541	0	7.606659654	0	0.536484116	0	2.633931222	0	0	0	0	0	0
BAG3:protein_coding	12.17634512	0.06730319	0.06730319	0.06730319	0.06730319	0.06730319	0.06730319	0.06730319	0.06730319	0.06730319	0.06730319	0.06730319	0.06730319	0.06730319	0.06730319	0.06730319	0.338465557	0.06730319	0.06730319	0.06730319	0.06730319	0.06730319	0.744100319	0.06730319	0.06730319	0.06730319	0.06730319	0.06730319	0.06730319	0.06730319	0.06730319	0.06730319	0.06730319	0.06730319	0.06730319	0.06730319	0.06730319	0.06730319	0.06730319	0.06730319	0.06730319	0.06730319	0.06730319	0.06730319	8.128930854	0.221930573	0.06730319	0.06730319	0.06730319
BIVM:protein_coding	10.54082728	0.03944988	0.03944988	0.03944988	0.03944988	0.03944988	0.237682431	0.03944988	0.03944988	0.03944988	0.03944988	0.03944988	0.03944988	0.03944988	0.03944988	0.03944988	0.03944988	0.03944988	0.03944988	0.03944988	0.03944988	0.03944988	0.482713169	0.03944988	0.03944988	0.03944988	0.03944988	0.03944988	0.03944988	0.131490149	0.03944988	0.03944988	0.03944988	0.03944988	0.03944988	0.03944988	0.03944988	0.03944988	0.03944988	0.03944988	0.03944988	0.03944988	0.03944988	0.03944988	0.03944988	0.441744426	0.03944988	0.03944988	0.03944988
BRD3:protein_coding	10.72609977	0.126592112	0.126592112	0.126592112	0.825005661	1.592830816	0.126592112	0.126592112	0.126592112	0.126592112	0.126592112	0.126592112	0.126592112	0.126592112	0.126592112	1.814548966	1.788103663	0.126592112	0.126592112	0.126592112	0.126592112	1.959695558	0.38577867	0.126592112	0.126592112	0.126592112	0.126592112	0.126592112	1.901036526	0.459077541	0.126592112	0.126592112	0.126592112	0.126592112	0.126592112	0.126592112	0.126592112	0.126592112	0.126592112	1.053963291	0.126592112	0.126592112	0.126592112	0.126592112	0.126592112	0.498808089	0.126592112	0.126592112	0.126592112
CEP85L:protein_coding	10.61224896	0.039779755	0.039779755	0.039779755	0.039779755	0.039779755	4.430419586	0.039779755	0.039779755	0.039779755	0.039779755	0.741255396	0.039779755	0.039779755	0.039779755	0.039779755	0.039779755	0.039779755	0.039779755	0.039779755	0.039779755	0.039779755	0.039779755	0.039779755	0.039779755	0.039779755	0.039779755	0.039779755	1.005189549	0.039779755	0.039779755	0.039779755	0.039779755	0.039779755	0.039779755	0.039779755	0.039779755	0.039779755	0.039779755	0.039779755	0.039779755	0.039779755	0.039779755	0.039779755	0.039779755	0.039779755	0.039779755	0.039779755	0.039779755
CHRNA5:protein_coding	10.5798284	0.063315569	0.063315569	0.063315569	0.063315569	0.600621535	0.063315569	0.063315569	0.063315569	1.629923744	8.870873954	0.561927555	4.948413255	0.063315569	0.063315569	0.684096614	0.063315569	1.844171569	0.063315569	0.063315569	0.063315569	0.063315569	0.318432702	0.063315569	0.063315569	0.063315569	0.063315569	0.522304647	0.125794995	0.235034201	0.063315569	0.063315569	0.985559006	0.063315569	5.476219169	0.063315569	0.063315569	0.063315569	0.3784227	0.074816942	1.310000541	0.421591042	2.387928247	0.123499448	0.131956717	0.488517386	5.768707633	1.796149818	0.374233425
CLTC:protein_coding	12.56270315	2.269262717	73.28256352	2.269262717	2.269262717	5.829013142	21.50569169	16.11529823	2.269262717	12.46352858	2.269262717	5.974667893	2.269262717	2.269262717	2.269262717	15.38299131	11.71996417	16.21391182	19.33840712	2.269262717	2.269262717	17.30182179	4.747409497	11.64036553	2.269262717	2.269262717	2.269262717	66.9617192	5.402364995	2.436182581	11.82498726	97.28605636	11.86666529	17.00743088	15.32647478	2.269262717	33.16356467	8.192522768	5.115568188	5.15115959	3.951527597	8.581428292	5.231998794	4.993724444	2.269262717	8.160095985	26.4682054	2.693282219	5.921136083
CTD0	11.14814355	0.870466694	0.870466694	0.870466694	0.870466694	3.180761015	30.39229086	9.109101699	10.15002719	4.273980756	28.12765686	3.782141407	0.870466694	0.870466694	67.68561577	7.690073973	5.03238047	35.67870169	34.95647546	13.31479683	0.870466694	10.08684963	2.285720172	8.277895138	0.870466694	0.870466694	0.870466694	13.4302916	4.050909282	1.361562725	9.695975618	222.236794	11.01686015	22.94386348	21.47223712	2.392968063	1.64164144	40.29839374	17.56690288	4.557242403	1.767834591	4.371855029	25.62483932	5.208225521	11.51418661	5.345792149	6.910937684	0.870466694	7.555314859
CTDNEP1:nonsense_mediated_decay	10.3633462	0.029077421	0.029077421	0.029077421	0.029077421	0.029077421	0.029077421	0.029077421	0.029077421	0.029077421	0.029077421	0.029077421	0.029077421	0.029077421	0.029077421	0.234792162	0.029077421	0.029077421	0.029077421	0.029077421	0.029077421	0.029077421	0.16098166	0.029077421	0.029077421	0.029077421	0.029077421	0.029077421	0.029077421	0.034866089	0.029077421	0.029077421	0.029077421	0.029077421	0.029077421	0.029077421	0.029077421	0.029077421	0.029077421	0.029077421	0.029077421	0.029077421	0.029077421	0.029077421	0.029077421	0.081863131	0.029077421	0.029077421	0.029077421
CYP2G2P:unprocessed_pseudogene	10.78408977	0.445823082	0.445823082	0.445823082	0.445823082	0.445823082	4.739200966	1.658584658	0.445823082	1.908488829	9.104100679	0.445823082	0.445823082	0.445823082	0.445823082	0.445823082	1.371857981	0.445823082	0.445823082	0.445823082	0.445823082	0.445823082	0.463880119	0.445823082	0.445823082	0.445823082	0.445823082	0.445823082	3.277894866	0.445823082	4.284758348	95.87639934	0.445823082	0.445823082	0.445823082	0.445823082	0.445823082	0.445823082	1.875173415	0.445823082	1.279045976	1.502432086	0.445823082	0.445823082	6.181430763	0.445823082	10.16755313	0.445823082	0.445823082
DCX:protein_coding	10.33454412	0.042709522	0.042709522	0.042709522	0.042709522	2.89006559	0.042709522	0.042709522	0.042709522	0.042709522	0.042709522	0.691927046	0.042709522	0.042709522	0.042709522	0.042709522	0.042709522	13.98518319	0.042709522	0.042709522	0.042709522	0.042709522	0.59568576	0.042709522	0.042709522	0.042709522	0.042709522	0.042709522	0.042709522	0.232933345	0.042709522	0.042709522	0.042709522	0.042709522	2.253912545	0.042709522	0.042709522	0.042709522	0.042709522	0.042709522	0.042709522	0.042709522	1.894130694	0.042709522	0.042709522	0.115003003	0.042709522	0.042709522	0.042709522
DPY19L4:protein_coding	10.44282031	0.048278353	0.048278353	0.048278353	0.048278353	0.335855478	0.048278353	0.048278353	0.673950102	0.176277423	0.048278353	0.048278353	0.048278353	0.048278353	0.048278353	0.140240373	0.51381619	0.048278353	0.048278353	0.048278353	0.048278353	0.048278353	0.123000396	0.048278353	0.048278353	0.048278353	0.048278353	0.048278353	0.048278353	0.223208464	0.08274114	0.048278353	0.048278353	3.355595137	0.636645525	0.048278353	0.048278353	0.048278353	0.144087076	0.102844653	0.20117243	0.225338444	1.918175781	0.048278353	1.201644126	0.138871383	0.048278353	0.048278353	0.048278353
DPYSL3:protein_coding	13.67633171	0.058515836	0.058515836	0.058515836	0.058515836	0.058515836	0.058515836	0.058515836	0.058515836	0.058515836	0.058515836	0.058515836	0.058515836	0.058515836	0.058515836	0.058515836	0.058515836	0.058515836	0.058515836	0.058515836	0.058515836	0.058515836	0.772070843	0.058515836	0.058515836	0.058515836	0.058515836	0.058515836	0.058515836	0.058515836	0.058515836	0.058515836	0.058515836	0.058515836	0.058515836	0.058515836	0.058515836	0.058515836	0.058515836	0.058515836	0.058515836	0.058515836	0.058515836	4.734436422	0.058515836	1.101878595	0.058515836	0.058515836	0.058515836
EIF2B4:protein_coding	10.54837689	0.226534876	0.226534876	0.226534876	0.226534876	0.583492123	0.226534876	0.831952292	0.226534876	1.686876848	0.226534876	0.226534876	0.226534876	0.226534876	0.226534876	0.226534876	1.613380402	0.226534876	0.226534876	0.226534876	15.06766492	0.226534876	0.406818365	0.226534876	0.226534876	79.53260882	0.226534876	0.226534876	0.383622232	0.267006827	1.184743939	0.226534876	0.226534876	7.61595168	0.226534876	13.07050322	0.226534876	0.226534876	0.226534876	0.587765949	0.226534876	1.80893039	2.702293906	1.112582133	2.517133026	0.904392198	0.226534876	0.226534876	0.226534876
FAM171A1:protein_coding	10.93665745	0.590274698	0.590274698	137.6694782	0.590274698	5.599557736	4.887023104	10.29998395	0.590274698	0.590274698	0.590274698	0.590274698	0.590274698	0.590274698	0.590274698	0.590274698	1.053655641	0.590274698	0.590274698	0.590274698	0.590274698	6.157071168	0.915556518	0.590274698	0.590274698	0.590274698	0.590274698	0.590274698	2.16488309	0.590274698	4.912467353	0.590274698	0.590274698	0.590274698	4.869960344	0.590274698	3.69559478	0.590274698	4.881692038	2.400724293	0.590274698	9.049782672	0.590274698	19.24150621	8.626429296	1.515107456	0.590274698	0.590274698	22.61421112
FLOT2:protein_coding	10.51957978	0.214179089	0.214179089	0.214179089	0.214179089	0.214179089	0.214179089	0.214179089	0.214179089	0.214179089	0.214179089	0.214179089	0.214179089	0.214179089	0.214179089	2.757916219	0.214179089	0.214179089	0.214179089	0.214179089	0.214179089	0.214179089	0.478173694	0.214179089	0.214179089	0.214179089	0.214179089	0.214179089	0.214179089	0.214179089	0.214179089	95.34137564	0.214179089	0.214179089	3.137196549	0.214179089	0.214179089	0.214179089	0.214179089	0.214179089	0.214179089	0.214179089	0.214179089	0.214179089	0.214179089	0.825158854	0.214179089	0.214179089	0.214179089
GIT2:retained_intron	10.73469519	0.518668382	35.75828478	0.518668382	0.518668382	2.638455599	17.48911997	37.96935144	0.518668382	2.325382328	17.63047226	2.284243584	76.44693809	0.518668382	0.518668382	8.75478919	4.659430012	0.518668382	51.34098708	0.518668382	0.518668382	5.23009072	0.72916811	0.690902193	0.518668382	0.518668382	0.518668382	2.302166313	0.596406863	1.111883965	11.06946157	47.66976996	5.612370854	0.518668382	34.92847001	7.782838294	14.31654855	18.15480778	0.518668382	5.82199864	1.822338893	1.562784019	0.978114366	7.534379346	1.671118962	4.277137978	14.92883855	0.518668382	0.518668382
HOXB6:protein_coding	10.51579395	0.234362932	0.234362932	0.234362932	0.234362932	0.94548238	3.110530547	10.12433616	0.234362932	0.234362932	0.234362932	0.68913991	0.234362932	0.234362932	39.73046351	1.053014727	2.357650322	58.48031482	0.234362932	0.234362932	2.205433012	0.392415779	0.409949978	0.234362932	17.22428723	0.234362932	0.234362932	0.234362932	0.234362932	0.391792316	0.234362932	0.234362932	0.735602421	0.234362932	0.234362932	0.234362932	0.234362932	0.234362932	3.077347602	0.41427134	0.786791043	9.638493919	0.234362932	1.999519525	0.234362932	1.133497487	0.234362932	1.928462114	5.705781988
HPS1:processed_transcript	10.40027324	0.073787183	0.073787183	0.073787183	0.946125448	0.073787183	0.073787183	0.073787183	0.073787183	0.625720144	0.073787183	0.073787183	0.073787183	0.073787183	0.073787183	0.223285232	0.073787183	0.073787183	0.073787183	8.409406427	0.073787183	0.073787183	0.236454472	0.073787183	0.073787183	0.073787183	0.073787183	0.073787183	0.220468013	0.16328816	0.073787183	0.073787183	0.073787183	7.466528661	12.90325497	0.073787183	0.073787183	0.073787183	0.073787183	0.134019449	0.174668809	0.636669839	0.881463138	6.278908554	0.073787183	1.017353749	0.073787183	0.073787183	0.073787183
KDM4A:protein_coding	11.11961056	0.508696335	0.508696335	0.508696335	6.33507251	0.508696335	9.321907651	0.508696335	0.508696335	6.847265759	0.508696335	0.978047295	20.22449125	0.508696335	0.508696335	1.353583003	1.538357975	0.508696335	0.508696335	2.649999301	0.508696335	0.508696335	0.58282933	0.508696335	0.508696335	0.508696335	0.508696335	0.508696335	2.123563578	0.550301739	0.508696335	0.508696335	0.508696335	0.508696335	3.434767433	0.508696335	1.304875199	0.508696335	11.26703438	0.508696335	0.508696335	1.593170925	0.508696335	7.795590615	0.508696335	2.134659391	0.508696335	0.508696335	0.508696335
KIAA0513:protein_coding	10.58836673	0.117252071	0.117252071	0.117252071	0.117252071	0.117252071	8.814348684	0.117252071	0.117252071	0.117252071	0.117252071	0.456833811	0.117252071	0.117252071	0.117252071	0.117252071	0.117252071	0.117252071	0.117252071	0.117252071	0.117252071	0.117252071	4.059004238	0.117252071	0.117252071	0.117252071	0.117252071	0.117252071	0.117252071	0.14028975	0.117252071	0.117252071	0.117252071	0.117252071	0.117252071	0.117252071	0.117252071	0.117252071	0.117252071	0.155826295	0.117252071	0.117252071	0.560469074	0.117252071	0.117252071	0.753775664	2.086583162	0.117252071	0.117252071
LARP1:protein_coding	12.78188325	0.095019697	0.095019697	0.095019697	0.095019697	1.850004077	0.095019697	0.095019697	0.095019697	0.095019697	0.095019697	0.375607753	0.095019697	0.095019697	0.095019697	1.778657512	1.231426676	0.095019697	0.095019697	0.095019697	0.095019697	2.532903715	0.272292863	0.095019697	0.095019697	0.095019697	0.095019697	0.095019697	0.095019697	0.095019697	2.450542601	0.095019697	0.095019697	0.095019697	0.095019697	0.095019697	0.095019697	7.395551776	1.849082849	0.095019697	1.117530093	0.095019697	0.095019697	0.095019697	0.095019697	3.335138156	0.095019697	0.095019697	4.596023945
MMS22L:retained_intron	11.43941648	1.102891191	1.102891191	1.102891191	3.940746789	2.26465255	4.322382217	5.416130717	1.102891191	2.028437166	14.08811996	2.248265625	20.30885294	1.102891191	1.102891191	6.081874126	1.85516781	1.102891191	1.102891191	13.61847569	1.102891191	3.773290479	2.246301187	2.181157835	1.102891191	27.57585464	1.102891191	8.528247917	1.484931752	1.466944525	5.181072861	1.102891191	5.638220158	19.60271263	9.032730506	1.102891191	3.42966232	4.076917598	3.246555548	1.835424694	2.330916572	1.895214462	4.920123749	2.857269744	1.102891191	2.91930869	9.121967511	1.954479799	7.011091596
MT0	14.9010741	2.757831907	2.757831907	2.757831907	2.757831907	9.896917245	16.62598843	16.29057883	2.757831907	10.48898959	2.757831907	8.800546547	25.32079563	2.757831907	2.757831907	12.42680407	19.48141779	2.757831907	2.757831907	2.757831907	2.757831907	8.358046514	5.684762942	11.04919754	20.59475799	2.757831907	2.757831907	2.757831907	5.529938573	4.22591985	2.757831907	2.757831907	26.73408934	2.757831907	75.03235682	5.995780094	25.99229694	9.745542369	21.22576526	301.6032205	4.878341407	4.61945815	7.126781966	8.664764317	30.15495367	11.75155007	11.32212945	12.76220613	19.99039202
MT0	18.25944825	0	293.4288409	0	0	11.62959879	41.40455863	135.4834963	0	6.898193043	14.76543701	11.97515584	76.659996	0	0	49.83101785	38.64753633	0	0	0	0	5.021421728	0.51357638	9.807924244	28.34092753	0	0	56.81683508	7.229381273	0	16.71847837	0	10.90923389	0	106.4486947	0	1.598098443	46.24905769	5.676317959	271.0361182	13.50968617	9.943205211	35.43735184	37.36389266	70.71675425	33.54956343	57.4153467	7.386608983	27.27081139
PABPC4:protein_coding	10.65351607	0.203515364	0.203515364	0.203515364	40.36965345	3.094629931	0.203515364	2.042318674	0.203515364	0.203515364	0.203515364	0.203515364	0.203515364	0.203515364	0.203515364	0.203515364	3.606042921	0.203515364	0.203515364	0.203515364	0.203515364	0.203515364	2.856167497	0.203515364	0.203515364	0.203515364	0.203515364	0.203515364	20.5603529	0.408387672	0.203515364	0.203515364	2.496074497	0.203515364	3.085212868	0.203515364	0.203515364	0.203515364	0.203515364	1.117805894	0.203515364	5.543658534	0.203515364	5.436299165	0.203515364	2.149546327	0.203515364	0.203515364	3.293029792
PROSER1:protein_coding	10.41277387	0.030946868	0.030946868	0.030946868	0.030946868	0.030946868	0.030946868	0.030946868	0.030946868	0.030946868	0.030946868	0.030946868	0.030946868	0.030946868	0.030946868	0.030946868	0.030946868	0.030946868	0.030946868	0.030946868	0.030946868	0.030946868	0.030946868	0.030946868	0.030946868	0.030946868	0.030946868	0.030946868	0.030946868	0.030946868	0.030946868	0.030946868	0.030946868	0.030946868	0.030946868	0.030946868	0.030946868	0.030946868	0.030946868	0.030946868	0.030946868	4.275190984	0.030946868	0.030946868	0.030946868	0.030946868	0.030946868	0.030946868	0.030946868
PSAP:protein_coding	11.16955343	0.322883524	0.322883524	0.322883524	0.322883524	0.322883524	0.322883524	6.684890277	0.322883524	0.322883524	18.49101207	0.322883524	0.322883524	0.322883524	0.322883524	0.89865589	52.70693463	0.322883524	0.322883524	0.322883524	0.322883524	0.322883524	2.747846652	0.322883524	0.322883524	0.322883524	0.322883524	0.322883524	1.203281779	0.365413326	0.322883524	0.322883524	0.322883524	0.322883524	0.322883524	0.322883524	0.322883524	0.322883524	0.322883524	2.853539195	0.322883524	0.322883524	0.322883524	8.702779178	0.322883524	1.384773762	0.322883524	0.322883524	0.322883524
RP110	10.3358383	0.023297552	0.023297552	0.023297552	0.023297552	0.201615344	0.023297552	0.023297552	0.023297552	0.2443621	0.023297552	0.023297552	0.023297552	0.023297552	0.023297552	0.023297552	0.023297552	0.023297552	0.023297552	0.023297552	0.023297552	0.023297552	0.120833446	0.023297552	0.023297552	0.023297552	0.023297552	0.023297552	0.023297552	0.067690674	0.023297552	0.023297552	0.023297552	0.023297552	0.082543207	0.023297552	0.023297552	0.023297552	0.023297552	0.023297552	0.023297552	0.023297552	1.260061582	0.023297552	0.023297552	0.154984369	0.023297552	0.023297552	0.023297552
RP110	10.46336944	0.147028078	0.147028078	0.147028078	3.545805085	0.147028078	0.147028078	0.147028078	0.147028078	1.120070568	0.147028078	0.375188659	0.147028078	0.147028078	0.147028078	0.147028078	0.147028078	0.147028078	0.147028078	0.147028078	0.147028078	0.147028078	3.750776341	0.147028078	0.147028078	0.147028078	0.147028078	0.147028078	1.717064492	0.147028078	0.147028078	0.147028078	15.98968329	44.45990136	0.147028078	0.147028078	0.147028078	0.147028078	1.573347055	0.147028078	0.147028078	0.147028078	0.147028078	0.147028078	0.147028078	0.542234126	0.147028078	0.147028078	0.147028078
RP110	10.91875817	0.623644003	195.9419751	0.623644003	0.623644003	0.623644003	4.899101081	0.623644003	0.623644003	9.848527147	0.623644003	4.266701789	0.623644003	0.623644003	67.55215294	5.542091843	0.623644003	0.623644003	68.91132349	0.623644003	0.623644003	0.623644003	3.141077165	0.623644003	0.623644003	0.623644003	0.623644003	0.623644003	0.623644003	1.636492529	0.623644003	0.623644003	0.623644003	0.623644003	34.69147495	0.623644003	0.623644003	12.47209037	0.623644003	2.425122424	8.367930424	0.623644003	52.47995591	5.042408429	0.623644003	0.623644003	0.623644003	0.623644003	0.623644003
RP110	10.42905914	0.150793236	0.150793236	0.150793236	0.150793236	0.527152342	6.553483484	0.150793236	0.150793236	3.151475504	0.150793236	3.417767921	0.150793236	0.150793236	0.150793236	4.242792114	0.150793236	0.150793236	0.150793236	0.150793236	0.150793236	4.100898015	0.701727471	0.150793236	0.150793236	0.150793236	0.150793236	43.21551807	0.150793236	0.859084882	5.875775768	0.150793236	0.150793236	0.150793236	29.91136141	0.150793236	0.150793236	0.150793236	0.150793236	1.229911385	2.410030703	0.150793236	0.150793236	5.44463282	10.81748521	4.881654329	0.150793236	0.150793236	0.150793236
RP30	10.68098233	0.194225628	0.194225628	0.194225628	0.194225628	0.194225628	2.371747773	0.194225628	0.194225628	0.194225628	0.194225628	0.194225628	0.194225628	0.194225628	0.194225628	0.194225628	0.194225628	0.194225628	0.194225628	0.194225628	0.194225628	0.194225628	0.633819044	0.194225628	0.194225628	0.194225628	0.194225628	0.194225628	3.066974868	0.440937119	0.194225628	0.194225628	7.096094017	0.194225628	0.194225628	0.194225628	0.194225628	0.194225628	0.194225628	0.194225628	0.757686024	0.194225628	0.194225628	3.795041061	0.194225628	1.131606	0.194225628	0.194225628	0.194225628
SH3BP5L:processed_transcript	10.48828245	0.069838871	0.069838871	0.069838871	15.32501736	0.069838871	4.39651341	0.069838871	0.069838871	0.069838871	0.069838871	0.069838871	0.069838871	0.069838871	0.069838871	0.069838871	0.069838871	0.069838871	0.069838871	0.069838871	0.069838871	0.069838871	0.088035946	0.069838871	0.069838871	0.069838871	0.069838871	0.069838871	0.069838871	0.069838871	0.069838871	0.069838871	0.069838871	0.069838871	0.069838871	0.069838871	0.069838871	0.069838871	0.069838871	0.069838871	0.069838871	6.458659142	0.069838871	0.069838871	0.069838871	0.069838871	0.069838871	0.069838871	0.069838871
SIRPB2:protein_coding	10.35914113	0.030903608	0.030903608	0.030903608	0.030903608	1.066721027	0.030903608	0.030903608	0.030903608	0.030903608	0.030903608	0.176019829	0.030903608	0.030903608	0.030903608	0.030903608	0.030903608	0.030903608	0.030903608	0.030903608	0.030903608	0.030903608	0.125264171	0.030903608	0.030903608	0.030903608	0.030903608	0.030903608	0.030903608	0.061045475	0.030903608	0.030903608	0.030903608	0.030903608	1.38376062	0.030903608	0.030903608	0.030903608	0.030903608	0.030903608	0.030903608	0.030903608	0.030903608	0.585026271	0.030903608	0.125108793	0.030903608	0.030903608	0.030903608
SLC45A4:protein_coding	10.88929084	0.214056802	0.214056802	0.214056802	0.214056802	0.214056802	0.214056802	0.214056802	0.214056802	0.214056802	0.214056802	0.214056802	39.88466773	0.214056802	0.214056802	4.46409724	0.214056802	0.214056802	0.214056802	0.214056802	0.214056802	0.214056802	2.302362983	0.214056802	0.214056802	0.214056802	0.214056802	0.214056802	1.513781624	0.214056802	0.214056802	0.214056802	0.214056802	0.214056802	0.214056802	5.907075873	0.214056802	0.214056802	0.214056802	2.082050052	0.214056802	1.305105114	0.214056802	2.046823051	3.175334366	0.895648094	0.214056802	1.973043974	0.214056802
TIMM44:nonsense_mediated_decay	10.3384946	0.024809885	0.024809885	0.024809885	0.024809885	0.024809885	0.024809885	0.024809885	0.024809885	0.024809885	0.024809885	0.024809885	0.024809885	0.024809885	0.024809885	0.024809885	0.024809885	0.024809885	0.024809885	0.024809885	0.024809885	0.024809885	0.024809885	0.650778759	0.024809885	0.024809885	0.024809885	0.024809885	0.077130955	0.065249851	0.024809885	0.024809885	0.024809885	0.024809885	0.024809885	0.024809885	3.507254391	0.024809885	0.024809885	0.024809885	0.024809885	0.024809885	0.024809885	0.024809885	0.024809885	0.455034541	0.024809885	0.024809885	0.024809885
TIMM44:protein_coding	10.32290476	0.025863666	0.025863666	0.025863666	0.025863666	0.025863666	0.025863666	0.025863666	0.025863666	0.025863666	0.025863666	0.025863666	0.025863666	0.025863666	0.025863666	0.025863666	0.025863666	0.025863666	0.025863666	0.025863666	0.025863666	0.025863666	0.025863666	0.650822389	0.025863666	0.025863666	0.025863666	0.025863666	0.130336941	0.025863666	0.025863666	0.025863666	0.025863666	0.025863666	0.025863666	0.025863666	6.979513156	0.025863666	0.025863666	0.025863666	0.025863666	0.025863666	0.025863666	0.025863666	0.025863666	0.692074058	0.025863666	0.025863666	0.025863666
TIMM44:retained_intron	10.38898162	0.097394137	0.097394137	0.097394137	0.097394137	0.097394137	10.78237534	0.097394137	0.097394137	0.097394137	0.097394137	0.097394137	38.34232266	0.097394137	0.097394137	0.097394137	0.097394137	0.097394137	0.097394137	0.097394137	0.097394137	0.097394137	0.686921252	0.409708	0.097394137	0.097394137	0.097394137	0.097394137	0.201812079	0.114880577	1.052794576	0.097394137	0.661845603	0.097394137	5.773420919	5.585817488	7.047360767	0.097394137	0.097394137	0.097394137	0.220277208	0.097394137	0.097394137	0.097394137	0.097394137	0.555914912	0.097394137	0.097394137	0.097394137
TMED2:protein_coding	10.48189348	0.051036653	0.051036653	0.051036653	0.051036653	0.257166524	0.051036653	0.051036653	0.051036653	1.047018631	0.051036653	0.19824092	0.051036653	0.051036653	0.051036653	0.051036653	0.051036653	0.051036653	0.051036653	0.051036653	0.051036653	0.051036653	0.18463414	2.425088175	0.051036653	0.051036653	0.051036653	1.507838748	0.051036653	0.232535849	0.051036653	0.051036653	0.377945121	0.051036653	5.182361582	0.051036653	0.051036653	1.051425817	0.66910166	0.071316999	0.29123245	0.477465476	4.809127496	0.200270871	0.051036653	0.333386426	0.051036653	0.051036653	0.051036653
VCP:retained_intron	11.29442805	0.095038067	0.095038067	0.095038067	4.194707366	0.095038067	0.095038067	0.095038067	0.095038067	0.755245616	0.095038067	0.342728527	0.095038067	0.095038067	0.095038067	0.095038067	0.471226345	0.095038067	0.095038067	0.095038067	10.83030559	0.095038067	0.825318866	0.095038067	0.095038067	0.095038067	0.095038067	0.095038067	1.032472881	0.245073528	0.095038067	0.095038067	0.095038067	0.095038067	1.124487891	0.095038067	0.095038067	0.095038067	0.095038067	0.10437003	0.095038067	0.095038067	0.095038067	2.017793473	0.095038067	4.480724363	0.095038067	0.095038067	0.095038067
ZMIZ1:protein_coding	18.04636422	0	0	0	0	2.401603534	0	0	0	0	0	0	0	0	0	0	4.565712995	0	0	0	0	0	0.968238214	0	0	0	0	0	0	0	0	0	1.881623781	0	0	0	0	0	0	0	0	0	0	0	0	1.512963692	0	0	0
ZNF71:protein_coding	11.21499637	0.047029088	0.047029088	0.047029088	0.047029088	0.047029088	0.047029088	0.047029088	0.047029088	0.047029088	0.047029088	0.294024589	0.047029088	0.047029088	0.047029088	0.047029088	0.047029088	0.047029088	0.047029088	0.047029088	0.047029088	0.047029088	0.530783078	0.047029088	0.047029088	0.047029088	0.047029088	0.047029088	0.386958035	0.178397916	1.083786621	0.047029088	0.047029088	0.047029088	0.431989629	0.047029088	0.047029088	0.047029088	0.047029088	0.047029088	0.047029088	0.047029088	0.047029088	0.047029088	0.047029088	0.162475485	0.047029088	0.047029088	0.047029088
RN7SL5P:misc_RNA	14.24219756	3.012113098	142.2074131	83.9295542	19.98261196	80.59881014	9.404790004	18.56762962	20.32737057	11.94806179	32.20826195	8.991770575	49.84382102	9.634960191	20.162085	14.99079028	18.3534222	8.149453202	10.85223811	19.77159978	10.10045078	13.94576129	26.15880626	15.39174118	18.96335523	8.079367186	13.60695639	45.69989129	8.183144847	8.547868671	9.18459271	60.06585057	34.88514201	14.05246244	122.4937164	6.022658217	53.78674741	16.97809586	75.68353888	10.16118895	4.172031024	23.47688167	30.8499298	12.83223138	30.21804608	188.5400411	10.31636799	9.182918419	7.971762593
RAP1B:protein_coding	11.28665515	0.109266121	0.109266121	0.109266121	0.109266121	1.464012134	0.109266121	1.449601196	0.109266121	0.23173031	6.807610924	0.262147985	0.109266121	0.109266121	0.109266121	0.109266121	1.916213011	0.109266121	0.109266121	0.528492218	0.109266121	0.109266121	0.779690067	0.109266121	0.109266121	0.109266121	2.009380118	0.441715113	0.109266121	0.261946317	0.109266121	0.109266121	0.218249953	1.831313244	0.843254095	0.109266121	0.109266121	0.109266121	3.21339108	0.117958842	0.109266121	0.109266121	2.164674452	0.109266121	0.109266121	2.172398572	0.109266121	0.109266121	0.109266121
RN7SL2:misc_RNA	14.14147836	2.546581644	160.0923658	119.7884641	23.75836058	84.69773257	9.552623142	20.52404667	19.55818809	10.37067767	41.41334004	9.644107234	40.82641666	9.537874698	20.65065044	15.88942732	18.97224304	7.969725148	10.82287291	26.7012214	18.18346437	16.58079319	26.77118753	16.92403142	13.45348817	14.73077583	17.53501384	36.93084707	8.129169852	8.361954611	13.37186666	118.2031214	38.30524091	19.16864801	137.0447773	3.945561534	59.08055274	20.74490584	88.06367271	14.26691785	5.515842666	32.99830721	32.40445133	16.13827285	29.39130194	219.3259147	38.34257049	9.27657618	9.912496771
RN7SL3:misc_RNA	13.37806756	2.67417898	138.5526919	81.52924761	22.25594187	78.18015145	8.988369896	13.10881486	18.37853102	9.342813766	29.26918686	7.976200879	25.83983875	9.128227143	19.38704326	13.27961492	15.871393	7.680581815	10.31447986	14.90478339	9.581853602	11.94041061	24.8138434	22.81299563	12.74294587	13.92208054	16.51082729	43.26413803	7.827774014	7.928752569	10.94215991	58.27376693	35.6849693	18.01892509	117.7377142	3.637186712	52.36818161	19.47405562	75.26582062	10.31323161	3.628189729	22.80239506	29.87500671	14.82487734	27.72938963	188.0459591	10.95892791	7.97362011	6.85187295
TARDBP:protein_coding	10.62101108	0.972966201	51.68594802	0.972966201	39.72164979	11.92788307	8.6658988	6.103761241	0.972966201	4.076817179	0.972966201	0.972966201	0.972966201	0.972966201	112.4785898	0.972966201	0.972966201	0.972966201	0.972966201	0.972966201	0.972966201	1.922188752	3.664866269	7.107500352	29.31654373	0.972966201	0.972966201	15.34600544	1.196711552	1.003230195	0.972966201	0.972966201	20.64748232	0.972966201	1.986508966	0.972966201	0.972966201	0.972966201	4.02192962	0.972966201	0.972966201	0.972966201	0.972966201	2.655672857	2.241748852	7.587516973	28.815024	1.941947191	14.44000296
SLC38A9:protein_coding	10.31179074	1.039506363	1.039506363	1.039506363	24.7991127	1.467053964	1.039506363	1.039506363	1.039506363	1.039506363	1.039506363	1.039506363	1.039506363	1.039506363	1.039506363	2.023905291	1.039506363	17.78787511	1.039506363	1.039506363	1.039506363	3.890298135	7.75510318	1.039506363	1.039506363	1.039506363	1.039506363	1.039506363	1.039506363	1.160695146	46.37367352	1.039506363	1.039506363	18.7409396	7.005676013	499.9186125	1.039506363	1.039506363	1.039506363	1.039506363	1.039506363	1.039506363	1.039506363	1.039506363	4.468977803	1.039506363	6.852385732	1.039506363	1.039506363
ZNF611:nonsense_mediated_decay	9.272657734	0.045429323	0.045429323	0.045429323	0.045429323	0.045429323	0.045429323	0.045429323	0.045429323	0.312574697	0.045429323	0.085110242	0.045429323	0.045429323	0.045429323	0.045429323	0.045429323	0.045429323	0.045429323	0.045429323	0.045429323	0.045429323	0.38435583	0.393891525	0.045429323	0.045429323	0.045429323	9.517374668	0.045429323	0.141664095	0.045429323	0.045429323	0.045429323	0.045429323	0.213067313	0.045429323	0.045429323	0.045429323	0.045429323	0.045429323	0.100957255	1.046784173	4.130786218	0.045429323	0.809898074	0.268173917	0.045429323	0.045429323	0.045429323
ZNF611:processed_transcript	9.517294527	0.048561045	0.048561045	0.048561045	0.048561045	1.332182463	0.048561045	0.048561045	0.048561045	3.274562774	0.048561045	0.830375276	0.048561045	0.048561045	0.048561045	0.410452879	0.082486956	0.048561045	0.048561045	0.048561045	0.048561045	0.575810018	0.423006676	0.048561045	0.048561045	0.048561045	0.048561045	0.048561045	0.100438471	0.151370024	0.048561045	0.048561045	0.436320943	0.048561045	5.133821449	0.048561045	0.048561045	0.048561045	3.347569206	0.048561045	0.794744335	0.977590968	0.342061641	1.088963912	0.090586613	0.540161362	0.694555473	0.048561045	0.048561045
AIF1L:protein_coding	16.73564436	0	0	0	0	0	0	0	0	0	0	0	0	0	0	0	0	0	0	0	6.440486439	0	2.595327403	0	0	0	0	0	0	0.150143569	0	0	5.895406981	0	1.847027859	0	0	0	0	0.782944529	1.372025358	0	0	0	1.733626167	2.140674221	0	0	0
SH3BP2:protein_coding	9.990150142	0.81273464	0.81273464	0.81273464	0.81273464	2.414369527	0.81273464	1.067942823	0.81273464	4.674578583	0.81273464	2.785341196	4.92354672	0.81273464	202.173176	4.315952654	1.647465788	0.81273464	0.81273464	0.81273464	7.616731799	1.804711846	5.007840278	1.25333449	4.604123077	0.81273464	17.9826	17.52007029	1.310310484	3.313902721	1.052350739	0.81273464	17.13994563	2.660581099	23.00359154	0.81273464	0.81273464	9.972063316	6.463096178	2.765343337	5.684896511	8.199214763	1.741391666	9.621854086	9.701582227	2.312931044	3.90192096	3.89617959	6.764988374
EPC1:retained_intron	9.067665473	0.048810247	0.048810247	0.048810247	0.261807585	0.72793958	0.048810247	0.048810247	0.048810247	0.067807682	0.048810247	0.181174004	0.048810247	0.048810247	0.048810247	0.177109615	0.048810247	0.048810247	0.048810247	0.048810247	0.577203332	0.048810247	0.411646563	0.048810247	0.048810247	0.048810247	0.048810247	0.827309465	0.190495197	0.173102772	0.382166412	0.048810247	1.114115185	0.048810247	0.603533074	0.048810247	0.048810247	1.388116675	0.048810247	0.048810247	0.048810247	1.119241545	0.048810247	0.498343584	0.12628544	0.420484283	0.541255611	0.048810247	0.334637755
AP3D1:protein_coding	9.698472894	0.195410483	0.195410483	0.195410483	0.195410483	2.11248666	0.195410483	0.195410483	0.195410483	0.195410483	0.195410483	0.195410483	0.195410483	0.195410483	0.195410483	0.195410483	0.989885018	0.195410483	0.195410483	0.195410483	0.195410483	0.195410483	0.824760833	0.195410483	26.25188828	0.195410483	0.195410483	0.195410483	0.195410483	0.28235402	0.195410483	0.195410483	9.31648209	0.195410483	0.195410483	0.195410483	0.195410483	0.195410483	0.195410483	2.562246117	0.393979425	0.195410483	7.033519186	0.195410483	0.195410483	1.323966585	0.195410483	0.195410483	0.195410483
PLCXD1:protein_coding	10.72966647	0.12133265	0.12133265	0.12133265	0.12133265	2.957841251	0.12133265	0.12133265	0.12133265	2.52567614	2.303480296	0.865312585	0.12133265	0.12133265	0.12133265	1.122436299	0.47406797	0.12133265	0.12133265	0.12133265	6.592327232	0.375009865	2.68971537	0.12133265	0.12133265	0.12133265	0.12133265	11.50075942	1.967215198	0.940884238	0.12133265	0.12133265	2.066967718	0.12133265	4.610438371	0.12133265	0.12133265	0.12133265	0.432448569	0.12133265	1.277679185	0.12133265	0.12133265	0.12133265	8.961076492	2.195057264	2.237388393	6.692381901	0.12133265
AC103965.1:processed_transcript	13.02813857	4.33700914	171.3660292	421.0658393	92.64748187	15.32901973	224.9951333	32.59280898	70.25257006	63.75633691	397.3923956	17.18806885	92.00140867	4.33700914	60.83801775	29.05219264	10.62057612	468.4796504	99.04512708	108.5679896	130.4914512	32.20334016	8.236611138	7.728023113	26.22191987	29.77578175	4.33700914	9.539124821	9.85454355	7.919803413	39.37019491	96.02405502	49.55283758	114.5550836	38.68928298	8.751210623	20.54709317	115.7928982	51.02853193	51.95999541	13.74156807	24.64022055	90.10432715	14.3555785	13.15398911	8.366669084	34.69320543	12.11105398	29.88526901
RNY4P25:misc_RNA	13.89926012	5.116169385	80.19840113	56.08938028	76.9842414	48.71818877	54.60773991	18.22434662	14.58753859	14.98889565	93.31889655	9.116140041	106.9400583	7.026434266	9.941373603	36.97747975	99.36014319	32.36221482	20.2732234	67.92874678	11.11323584	30.37497502	29.3518204	29.38698935	164.589189	31.982497	15.86851565	49.43801379	47.08606939	5.755488218	9.11792414	34.4912904	39.43046999	74.08623602	56.09098268	11.55053544	62.3765185	27.07411434	53.80083511	43.18160404	7.41618839	45.22776146	24.4618149	102.7013253	24.2328707	87.91083795	76.30377757	8.879592124	57.70303295
COLCA1:protein_coding	9.349581243	0.065418134	0.065418134	0.065418134	0.065418134	3.661418933	0.065418134	0.065418134	0.065418134	0.113182875	0.065418134	0.401416754	0.065418134	0.065418134	0.065418134	0.065418134	0.082623964	0.065418134	0.065418134	0.065418134	4.561962659	0.065418134	1.272246787	0.065418134	0.065418134	0.065418134	0.065418134	0.065418134	0.065418134	0.58149309	0.065418134	0.065418134	0.652014646	0.065418134	4.762231564	4.422449312	0.065418134	0.065418134	1.450163041	0.065418134	0.306037123	0.065418134	4.360086712	0.065418134	1.301609513	0.359840676	1.766162819	0.065418134	0.065418134
RBM28:protein_coding	9.0152514	0.297672956	0.297672956	0.297672956	0.776348877	1.291927361	0.297672956	0.297672956	4.705416718	1.196935163	0.297672956	0.918309538	0.297672956	0.297672956	0.297672956	1.288526063	0.338239801	2.069144409	0.297672956	0.297672956	0.297672956	0.297672956	1.942234805	1.884961957	0.297672956	6.03881534	42.05015755	1.109353579	0.600923667	1.206517733	0.297672956	0.297672956	0.297672956	0.297672956	6.039400149	0.297672956	0.465873799	0.297672956	0.429157705	0.318012092	1.740348883	0.297672956	27.53599366	1.794341178	0.452439665	1.371263803	1.000332422	0.297672956	0.980806613
RP110	8.720862648	0.140157617	0.140157617	0.140157617	0.517085858	15.8082416	0.140157617	0.140157617	0.140157617	0.172531073	0.140157617	0.154390705	0.140157617	0.140157617	0.140157617	0.282745305	0.140157617	0.140157617	0.140157617	0.140157617	0.140157617	0.140157617	5.971693471	0.140157617	0.140157617	2.433317668	0.140157617	0.140157617	0.140157617	0.235012349	0.140157617	0.140157617	0.431939886	0.140157617	0.2348064	60.54366235	0.140157617	0.768102104	0.140157617	0.151418751	0.241638065	0.140157617	0.140157617	0.140157617	0.78282824	0.156593417	0.140157617	0.140157617	0.140157617
SLC9A4:protein_coding	11.49927035	0.061826492	0.061826492	0.061826492	0.061826492	0.144373507	0.061826492	0.061826492	0.887962232	0.061826492	0.061826492	0.061826492	0.061826492	0.061826492	0.061826492	0.061826492	0.092561254	0.061826492	0.061826492	0.061826492	0.061826492	1.116769467	0.307479496	0.061826492	0.061826492	0.061826492	0.061826492	1.126749695	0.181185774	0.149072788	0.061826492	0.061826492	0.061826492	0.061826492	0.061826492	0.061826492	0.061826492	0.061826492	0.061826492	1.502811192	0.061826492	0.061826492	1.232319584	0.061826492	4.630532146	0.061826492	0.061826492	0.061826492	0.061826492
TRIM56:retained_intron	8.605484802	0.016721298	0.016721298	0.016721298	0.016721298	0.016721298	0.016721298	0.016721298	0.016721298	0.016721298	0.016721298	0.016721298	0.016721298	0.016721298	0.016721298	0.016721298	0.016721298	0.016721298	0.016721298	0.016721298	0.016721298	0.016721298	0.136731835	0.016721298	0.016721298	0.016721298	0.016721298	0.016721298	0.016721298	0.016721298	0.016721298	0.016721298	0.016721298	0.016721298	0.016721298	0.016721298	0.016721298	0.016721298	0.016721298	0.016721298	0.016721298	0.016721298	0.016721298	0.016721298	0.397920813	0.016721298	0.016721298	0.016721298	0.016721298
RNU5B0	15.11846362	6.475645363	95.91440834	212.5912713	12.64506697	37.32130578	15.08990597	35.06683242	12.09414459	19.19268662	75.96373762	19.71839505	122.1000116	78.92759277	183.4644995	32.97051354	95.98877665	107.949582	40.87242779	98.56610021	22.21647019	43.1458405	249.9824138	36.37550325	174.0527443	6.475645363	34.07192785	1085.604916	49.72416144	9.603069587	27.65742152	6.475645363	70.18436613	21.3254103	657.3679716	32.28687184	316.9797621	286.9768491	39.45600744	88.31183589	13.998672	64.77528802	32.59588098	104.2333419	384.0363569	58.01617591	60.65825874	426.3004813	67.18781102
Y_RNA.52:misc_RNA	19.52732978	9.155595502	296.8564091	486.1044598	34.76893424	123.3907227	108.0735778	65.14945739	30.19621479	10.27495891	161.9301896	15.69964397	136.8857792	9.155595502	18.23225536	30.77854637	15.84833618	48.87588524	19.36748723	107.6461119	11.16309683	120.7058278	32.5771455	90.71863379	240.1479131	36.74039213	12.8706059	17.93043467	18.90531746	10.49835258	22.83399355	192.1820876	22.66472177	63.68035888	76.88231191	20.10269293	121.8812438	14.63350561	60.89322808	12.03987014	17.22912258	39.72558658	70.75356155	154.9572838	30.03887586	1081.000774	39.03223574	12.79464454	30.8587771
GPSM2:protein_coding	9.348027681	0.08549579	0.08549579	0.08549579	0.08549579	0.141816394	2.452656451	0.08549579	0.08549579	1.168899098	0.08549579	0.447060358	1.598498824	0.08549579	0.08549579	0.126755798	0.08549579	0.08549579	0.08549579	0.08549579	0.08549579	0.12200596	0.582489291	0.08549579	0.08549579	0.08549579	4.509108574	2.849663798	0.08549579	0.597307389	0.387867648	0.08549579	0.398118544	0.08549579	2.270591976	0.08549579	0.08549579	0.08549579	0.08549579	0.08549579	0.242109002	0.376777309	16.75634108	0.08549579	1.789461172	0.289701202	1.445821961	1.142104388	0.254015327
C7orf41:protein_coding	8.83289746	0.374370427	0.374370427	0.374370427	0.374370427	4.177114422	0.374370427	34.1109739	0.374370427	0.873003247	0.374370427	2.01125368	0.374370427	0.374370427	0.374370427	2.058131262	1.084676686	0.374370427	0.374370427	0.374370427	0.374370427	1.187057811	0.714168823	1.97866329	0.374370427	0.374370427	0.374370427	0.374370427	0.631829831	0.415827792	13.72330885	0.374370427	0.374370427	0.374370427	4.018944979	0.374370427	0.374370427	0.374370427	10.60715312	6.893001236	0.374370427	1.454986273	4.178428849	13.08106141	0.374370427	1.225674274	10.31698448	0.374370427	7.876592305
KCTD13:nonsense_mediated_decay	8.264459943	0.016558239	0.016558239	0.016558239	0.016558239	0.016558239	0.016558239	0.016558239	0.016558239	0.016558239	0.016558239	0.016558239	0.016558239	0.016558239	0.016558239	0.016558239	0.016558239	0.016558239	0.016558239	0.016558239	0.016558239	0.016558239	0.016558239	0.016558239	0.016558239	0.016558239	0.016558239	0.016558239	0.016558239	0.016558239	0.016558239	0.016558239	0.016558239	0.016558239	0.016558239	0.016558239	0.016558239	0.016558239	0.016558239	0.016558239	0.016558239	0.016558239	0.016558239	0.016558239	0.016558239	0.036812517	0.016558239	0.016558239	0.016558239
KCTD13:protein_coding	8.262478112	0.016998466	0.016998466	0.016998466	0.016998466	0.016998466	0.016998466	0.016998466	0.016998466	0.016998466	0.016998466	0.093428981	0.016998466	0.016998466	0.016998466	0.263201184	0.016998466	0.016998466	0.016998466	0.016998466	0.016998466	0.016998466	0.179754671	0.016998466	0.016998466	0.016998466	0.016998466	0.016998466	0.016998466	0.094360812	0.016998466	0.016998466	0.016998466	0.016998466	0.016998466	0.016998466	0.016998466	0.016998466	0.016998466	0.016998466	0.016998466	0.122338272	0.016998466	0.60683865	0.016998466	0.081230667	0.016998466	0.016998466	0.016998466
SENP6:protein_coding	13.16365866	0.005874079	0.005874079	0.005874079	0.005874079	0.005874079	0.005874079	0.005874079	0.005874079	0.005874079	0.005874079	0.005874079	0.005874079	0.005874079	0.005874079	0.005874079	0.321567569	0.005874079	0.005874079	0.005874079	0.005874079	0.005874079	0.465507409	0.005874079	0.005874079	0.005874079	0.005874079	0.005874079	0.005874079	0.013058598	0.005874079	0.005874079	0.005874079	0.005874079	0.005874079	0.005874079	0.005874079	0.005874079	1.711347693	0.869273865	0.005874079	0.005874079	0.005874079	0.005874079	0.005874079	0.341912852	0.005874079	0.005874079	0.005874079
ZNF638:protein_coding	8.69552373	0.094675926	0.094675926	0.094675926	11.90133407	3.738323354	0.094675926	0.094675926	0.094675926	0.094675926	0.094675926	0.094675926	0.094675926	0.094675926	0.094675926	0.094675926	0.094675926	0.094675926	0.094675926	0.094675926	0.094675926	0.094675926	0.524424549	0.094675926	0.094675926	0.094675926	0.094675926	0.094675926	0.299200411	0.094675926	0.094675926	0.094675926	0.094675926	0.094675926	0.094675926	0.094675926	0.094675926	0.094675926	0.094675926	0.864282913	0.094675926	0.094675926	0.094675926	0.094675926	0.094675926	0.609500379	0.094675926	2.929045814	0.094675926
RNY4P18:misc_RNA	11.15966544	3.332963327	71.25567319	55.07574511	11.02205641	43.0679437	50.05982118	8.013259724	12.61569331	12.95976221	88.1233614	6.954766072	102.5251521	5.205181873	3.332963327	33.08152167	92.05991997	29.12553714	18.28821452	57.28276535	9.210587497	27.0114605	23.59574571	26.38926045	146.4573508	38.78771059	13.87115742	44.56144109	32.91234327	3.878701461	3.888625644	32.12302638	36.1828146	74.65834267	49.45274068	9.442813109	56.70007455	20.26299561	45.76482295	39.15643294	4.974667749	35.29588527	20.27222633	90.70527037	20.17313659	76.07970973	74.01624971	7.083211904	51.38276678
ATAD5:protein_coding	9.563196207	1.515238862	45.21492371	49.15035066	9.470080246	21.21989336	19.42627146	2.458010546	6.272273124	6.856742814	43.68500826	3.840080472	33.10125856	3.474785535	1.515238862	18.29579836	21.7271693	10.59192762	25.43356631	29.61490291	3.750315082	15.80496454	16.41268891	17.70881909	48.60637446	28.81468027	1.515238862	70.31916328	8.893703049	1.760922168	2.7839326	22.74593903	8.686676915	12.69739164	43.2871981	8.475402669	30.84903558	1.515238862	38.27126832	22.42786728	3.341665275	14.24266051	11.35902301	50.43963956	14.53326181	71.98367189	27.07503044	3.811831088	8.864408671
ARAP2:protein_coding	10.31775818	0.032403674	0.032403674	0.032403674	0.032403674	0.032403674	0.032403674	0.032403674	0.032403674	0.032403674	0.032403674	0.032403674	0.032403674	0.032403674	0.032403674	0.032403674	0.032403674	0.032403674	0.032403674	0.032403674	0.032403674	0.032403674	1.469573194	0.032403674	0.032403674	0.032403674	0.032403674	0.032403674	0.032403674	0.032403674	0.032403674	0.032403674	0.032403674	0.032403674	0.032403674	0.032403674	0.032403674	0.032403674	1.928450059	0.272373092	0.032403674	0.032403674	0.032403674	0.032403674	0.032403674	0.032403674	0.032403674	0.032403674	0.032403674
ARAP2:retained_intron	7.752400853	0.027942754	0.027942754	0.027942754	0.027942754	0.027942754	0.027942754	0.027942754	0.027942754	0.027942754	0.027942754	0.027942754	0.027942754	0.027942754	0.027942754	0.027942754	0.027942754	0.027942754	0.027942754	0.027942754	0.027942754	0.027942754	0.063920629	0.027942754	0.027942754	0.027942754	0.027942754	0.027942754	0.027942754	0.027942754	0.027942754	0.027942754	0.027942754	0.027942754	0.027942754	0.027942754	0.027942754	0.027942754	0.027942754	0.027942754	0.027942754	0.027942754	0.027942754	0.027942754	0.027942754	0.027942754	0.027942754	0.027942754	0.027942754
B2M:nonsense_mediated_decay	9.531640308	0.105578575	0.105578575	0.105578575	0.105578575	2.713408483	5.324976401	0.105578575	0.105578575	0.105578575	0.105578575	0.105578575	0.105578575	0.105578575	0.105578575	0.105578575	11.78541458	0.105578575	0.105578575	0.105578575	0.105578575	0.105578575	19.31977952	0.105578575	0.105578575	0.105578575	0.105578575	0.105578575	0.761370764	0.105578575	0.105578575	0.105578575	0.105578575	0.105578575	0.105578575	0.105578575	0.105578575	0.105578575	0.105578575	0.105578575	0.105578575	0.105578575	0.105578575	0.105578575	14.2501902	2.123156288	0.105578575	0.105578575	0.105578575
CNTNAP1:retained_intron	7.771524903	0.056611507	0.056611507	0.056611507	0.056611507	4.325453036	0.056611507	0.056611507	0.056611507	0.462429979	0.056611507	0.516302501	0.056611507	0.056611507	0.056611507	1.285200736	0.056611507	0.056611507	0.056611507	0.056611507	0.056611507	0.056611507	0.359164347	0.056611507	0.056611507	0.056611507	2.011651794	0.569700069	0.071521056	0.744759493	0.056611507	0.056611507	0.378997361	0.056611507	1.288199211	0.056611507	0.056611507	0.056611507	0.372656005	0.067861382	0.470864765	0.056611507	16.39362451	0.58030606	6.812789898	0.894601408	0.056611507	0.056611507	0.056611507
CTA0	7.785488294	0.051846927	0.051846927	0.051846927	0.051846927	0.606558576	0.051846927	0.051846927	0.051846927	0.751604981	0.051846927	0.788110843	0.051846927	0.051846927	0.051846927	0.451844551	0.095829749	0.051846927	0.051846927	0.051846927	0.051846927	0.051846927	0.392840011	0.051846927	0.051846927	0.051846927	0.051846927	10.2528063	0.07426554	0.3535181	0.583653041	0.051846927	1.559966348	0.051846927	4.584451266	0.051846927	0.051846927	0.051846927	0.051846927	0.051846927	0.212234134	0.051846927	3.655774555	0.051846927	2.344488761	0.158902233	1.263919447	0.051846927	0.051846927
FTL:protein_coding	9.955454771	1.13243312	1.13243312	1.13243312	1.13243312	2.759761011	1.743118438	12.86255988	1.13243312	3.906405875	10.98478369	3.66917108	22.99079288	1.13243312	1.13243312	2.849721254	60.82272121	1.13243312	40.14794184	1.13243312	1.13243312	2.940876182	23.44680431	8.272379812	70.25206691	1.13243312	1.13243312	1.13243312	9.36808412	1.363066956	19.69799381	109.7239493	16.61744556	1.13243312	20.05608482	5.314876363	9.209152905	1.13243312	14.95745934	7.92553173	1.290455389	3.537087442	18.06249308	24.86384744	4.613292799	23.87600021	6.663665602	1.13243312	13.65324499
FTLP3:processed_pseudogene	9.331549867	0.303623609	0.303623609	0.303623609	0.303623609	0.303623609	1.553359183	1.009655701	0.303623609	0.303623609	0.303623609	2.300278074	0.303623609	0.303623609	0.303623609	1.421822822	7.177259956	0.303623609	40.22522298	0.303623609	0.303623609	2.154065698	1.102554258	0.303623609	0.303623609	0.303623609	0.303623609	0.303623609	0.303623609	0.398019626	0.303623609	0.303623609	0.303623609	0.303623609	2.51655297	0.303623609	11.95492106	0.303623609	4.464240278	1.040836094	0.465315765	0.303623609	0.303623609	1.853573566	4.755746949	3.685253268	0.303623609	0.303623609	0.303623609
MAP1S:nonsense_mediated_decay	7.748725398	0.021197357	0.021197357	0.021197357	0.021197357	0.021197357	0.021197357	0.021197357	0.021197357	0.021197357	0.021197357	0.021197357	0.021197357	0.021197357	0.021197357	0.021197357	0.021197357	0.021197357	0.021197357	0.021197357	0.021197357	0.179587476	0.093181703	0.021197357	0.021197357	0.021197357	0.021197357	0.021197357	0.021197357	0.02658396	0.021197357	0.021197357	0.021197357	1.574080133	0.494741147	0.021197357	0.021197357	0.021197357	0.021197357	0.021197357	0.021197357	0.021197357	0.021197357	0.021197357	0.021197357	0.767072364	0.021197357	0.021197357	0.021197357
MT0	12.63759001	4.452496319	4.452496319	149.044882	16.43749814	9.484722156	55.44029919	46.27354419	4.452496319	18.43467511	18.16249539	6.986846374	4.452496319	4.452496319	4.452496319	14.44572635	34.30871119	48.80628072	58.74437164	4.452496319	4.452496319	5.710762179	9.243331487	50.54247516	36.51354643	4.452496319	4.452496319	42.5575847	8.77086543	6.299670468	6.478757638	4.452496319	27.19772059	4.452496319	54.8616346	4.452496319	17.9640153	4.452496319	13.50574809	566.0571545	10.60956354	7.798683435	12.30548209	74.24653698	154.2059161	17.5755895	50.63428312	6.250736339	10.26025823
MTND4P12:processed_pseudogene	9.053049767	0.876498647	0.876498647	0.876498647	0.876498647	1.37919603	6.535897337	10.68139872	0.876498647	1.219261492	5.441728746	1.961515084	0.876498647	0.876498647	0.876498647	0.876498647	3.602663265	0.876498647	0.876498647	0.876498647	0.876498647	2.133451287	1.739726197	15.488591	112.9730595	0.876498647	0.876498647	0.876498647	2.203840843	1.4607079	0.876498647	0.876498647	9.247572315	0.876498647	10.64716817	0.876498647	7.011688357	0.876498647	0.876498647	75.84854081	0.876498647	1.990730243	0.876498647	3.216136177	15.5942752	3.753605232	6.002452876	0.876498647	10.54599948
PRR5:protein_coding	7.835914673	0.035674764	0.035674764	0.035674764	0.035674764	0.035674764	0.035674764	0.035674764	0.035674764	0.035674764	0.035674764	0.150683707	0.035674764	0.035674764	0.035674764	0.035674764	0.501471376	0.035674764	0.035674764	0.035674764	0.035674764	0.035674764	0.289990644	0.035674764	0.035674764	0.035674764	0.035674764	0.035674764	0.080898109	0.440558563	0.035674764	0.035674764	0.035674764	0.035674764	0.035674764	0.035674764	0.035674764	0.035674764	0.035674764	1.241350378	0.035674764	0.035674764	4.089371232	0.18447209	0.324176485	0.216440827	0.035674764	6.890430052	0.035674764
RXRB:protein_coding	8.088909573	0.055216012	0.055216012	0.055216012	0.055216012	0.19412945	0.055216012	0.892919719	0.055216012	0.055216012	0.055216012	0.055216012	0.055216012	0.055216012	0.055216012	0.055216012	0.055216012	0.055216012	0.055216012	0.055216012	0.055216012	0.055216012	0.111343292	0.055216012	0.055216012	0.055216012	0.055216012	0.055216012	2.66351878	0.055216012	0.055216012	0.055216012	0.055216012	0.055216012	3.009049902	0.055216012	0.055216012	0.055216012	0.055216012	0.055216012	0.055216012	0.055216012	0.055216012	0.055216012	0.055216012	1.628215069	0.055216012	0.055216012	0.055216012
RXRB:retained_intron	8.614928739	0.025327399	0.025327399	0.025327399	0.025327399	0.025327399	0.025327399	0.025327399	0.025327399	0.025327399	0.025327399	0.025327399	0.025327399	0.025327399	0.025327399	0.025327399	0.025327399	0.025327399	0.025327399	0.025327399	0.025327399	0.025327399	0.025327399	0.025327399	0.025327399	0.025327399	0.025327399	0.025327399	0.025327399	0.025327399	0.025327399	0.025327399	0.025327399	0.025327399	0.025327399	0.025327399	0.025327399	0.025327399	0.025327399	0.025327399	0.025327399	0.025327399	0.025327399	0.025327399	0.025327399	0.025327399	0.025327399	0.025327399	0.025327399
SSRP1:retained_intron	8.327078978	0.048967725	0.048967725	0.048967725	0.048967725	0.048967725	0.048967725	0.048967725	0.048967725	0.048967725	0.048967725	0.048967725	0.048967725	0.048967725	0.048967725	0.048967725	0.296134236	0.048967725	0.048967725	0.048967725	0.048967725	0.048967725	0.048967725	0.048967725	0.048967725	0.048967725	0.048967725	0.048967725	0.048967725	0.048967725	0.048967725	0.048967725	0.048967725	0.048967725	0.048967725	0.048967725	0.048967725	0.048967725	0.048967725	0.145536761	0.048967725	0.048967725	0.048967725	0.048967725	0.048967725	0.542271754	0.048967725	0.048967725	0.048967725
TGM2:protein_coding	8.298531824	0.078137091	0.078137091	0.078137091	9.105655553	0.078137091	0.078137091	0.078137091	0.078137091	0.078137091	0.078137091	0.078137091	0.078137091	0.078137091	0.078137091	0.078137091	1.784551862	0.078137091	0.078137091	0.078137091	0.078137091	0.078137091	0.588640783	0.078137091	0.078137091	0.078137091	0.078137091	0.078137091	0.078137091	0.078137091	0.078137091	0.078137091	0.078137091	0.078137091	9.145578005	5.923300306	0.078137091	0.078137091	0.078137091	0.078137091	0.078137091	2.31854956	0.078137091	1.489446853	0.078137091	0.078137091	0.078137091	0.078137091	0.078137091
TGM2:retained_intron	8.516836745	0.074429268	0.074429268	0.074429268	3.164872481	0.333950433	0.074429268	0.074429268	4.139775005	0.074429268	0.074429268	0.364876169	0.074429268	0.074429268	0.074429268	0.074429268	1.094720864	0.074429268	0.074429268	0.074429268	0.074429268	0.074429268	0.446978458	0.074429268	0.074429268	0.074429268	0.074429268	0.074429268	0.074429268	0.287757695	0.074429268	0.074429268	0.074429268	0.074429268	6.282649468	2.075438191	0.074429268	3.313163378	0.074429268	0.074429268	0.074429268	2.539701261	1.424405788	1.523855054	0.074429268	0.192035813	0.074429268	0.074429268	0.074429268
TP53:retained_intron	8.012050123	0.130439485	0.130439485	0.130439485	0.130439485	0.130439485	0.130439485	0.130439485	1.553677123	3.170109131	0.130439485	0.876111951	0.130439485	0.130439485	0.130439485	0.758007252	1.00171287	0.130439485	0.130439485	0.130439485	0.130439485	0.130439485	0.5128761	0.130439485	0.130439485	0.130439485	0.130439485	23.0126917	0.610238099	0.502546891	0.130439485	0.130439485	0.130439485	0.130439485	6.627651016	0.130439485	0.130439485	0.130439485	0.856904448	0.130439485	0.62450435	0.667459279	1.075666542	0.130439485	1.296484765	0.650437928	0.130439485	0.130439485	1.994580968
TPT10	7.971426181	0.04631464	0.04631464	0.04631464	0.04631464	0.04631464	0.04631464	0.04631464	0.04631464	0.793815135	0.04631464	0.781761997	0.04631464	0.04631464	0.04631464	0.04631464	0.04631464	0.04631464	0.04631464	0.04631464	0.04631464	0.04631464	0.667236098	0.04631464	0.04631464	0.04631464	0.04631464	0.04631464	0.104793035	0.314253334	0.04631464	0.04631464	0.04631464	0.04631464	4.856579394	0.04631464	0.04631464	0.04631464	0.04631464	0.04631464	0.156712807	0.316306521	0.468734214	0.04631464	0.04631464	0.050283281	0.04631464	0.04631464	0.04631464
VGLL4:nonsense_mediated_decay	7.742214363	0.015042778	0.015042778	0.015042778	0.015042778	0.015042778	0.015042778	0.015042778	0.015042778	0.015042778	0.015042778	0.015042778	0.015042778	0.015042778	0.015042778	0.015042778	0.015042778	0.015042778	0.015042778	0.015042778	0.015042778	0.015042778	0.684385134	0.015042778	0.015042778	0.015042778	0.015042778	0.015042778	0.015042778	0.048707496	0.015042778	0.015042778	0.015042778	0.015042778	0.273327476	0.015042778	0.015042778	0.015042778	0.015042778	0.123213179	0.015042778	0.015042778	0.015042778	0.015042778	0.015042778	0.104745267	0.015042778	0.015042778	0.015042778
ZNF708:protein_coding	7.808438469	0.087175357	0.087175357	0.087175357	0.087175357	1.55579738	0.087175357	0.087175357	0.087175357	0.463449952	0.087175357	0.190073259	14.43380344	0.087175357	0.087175357	0.711734297	0.087175357	0.087175357	0.087175357	0.087175357	0.087175357	1.208195784	0.837829547	0.087175357	0.087175357	0.087175357	0.087175357	8.474519357	0.833266381	0.483466418	0.087175357	0.087175357	0.40982655	0.087175357	7.555347926	0.087175357	0.087175357	6.998704166	1.352393825	0.098434491	0.547448166	0.087175357	9.029659456	0.295677868	0.402950816	1.150080527	0.087175357	0.087175357	0.087175357
RP110	7.776570022	0.050140203	0.050140203	0.050140203	0.050140203	0.050140203	0.050140203	0.050140203	0.050140203	0.050140203	0.050140203	0.123750479	0.050140203	0.050140203	0.050140203	0.050140203	0.050140203	0.050140203	0.050140203	0.050140203	0.050140203	0.050140203	0.184012059	0.050140203	0.050140203	0.050140203	0.050140203	0.050140203	0.050140203	0.090533987	0.050140203	0.050140203	0.050140203	0.050140203	1.11546231	0.050140203	0.050140203	0.050140203	0.050140203	0.050140203	0.050140203	0.050140203	0.828498069	0.050140203	0.234792726	0.25897745	0.050140203	0.050140203	0.050140203
Y_RNA.311:misc_RNA	10.08624086	2.707708231	43.98522055	35.87446414	7.428045186	27.18104344	32.9057821	42.02844799	5.561452284	7.945989336	39.8821081	6.071336597	44.87484147	9.757229954	5.211459481	22.06583277	41.95050237	12.19702495	29.52903863	27.56513732	7.174449312	17.250647	11.3081762	12.8748628	73.58386142	2.707708231	3.49824281	11.77053725	9.142518659	3.073399738	20.13380832	24.18937269	7.489951837	18.91810673	19.34880139	5.826594864	26.56243006	7.397129082	22.10202212	20.75517605	4.28206589	11.62787074	7.344596927	30.90286822	14.75803901	28.98403993	52.57847528	8.517107277	34.94299541
Y_RNA.807:lincRNA	10.53066684	3.084525844	49.26501593	48.1413031	7.848114528	31.45553065	38.46205426	43.65462312	5.96441832	8.783216312	48.94872466	6.777288684	45.63803011	10.19864126	5.611218586	25.196361	43.95772565	12.66079173	30.15161601	36.64046305	7.592194994	19.06471296	13.30124584	13.3448405	74.61010644	3.084525844	3.882303971	16.1534789	9.897708727	3.483938179	22.10450832	24.76302352	7.910588421	19.44345776	23.14969876	6.542896245	30.22867528	7.816915144	24.44594773	22.16958324	4.743789513	12.47371901	8.393157677	32.79274122	15.82746624	37.40975231	62.22302426	10.38807674	37.78692172
Y_RNA.807:misc_RNA	10.50984604	3.081589735	49.15116008	48.03014627	7.833736878	29.21223957	38.37414578	43.55424273	5.954565071	8.766592665	48.83562851	6.744434866	45.53288583	10.17861794	5.602213679	24.51514415	43.85661725	12.63485463	30.08366816	36.5569298	7.57843203	19.02339445	12.07523758	13.31726041	74.43537488	3.081589735	3.877451699	16.11915281	9.87840821	3.449745624	22.0558886	24.70801839	7.896060716	19.40122955	21.79948705	6.531653566	30.16054233	7.802612431	24.39170417	22.12080722	4.736868062	12.44823123	8.377470902	32.71844971	15.79392318	36.85912756	62.0780449	10.36759842	37.70063481
ZSWIM7:nonsense_mediated_decay	7.621594184	0.213940061	0.213940061	0.213940061	1.820076839	0.271744043	0.213940061	0.213940061	0.213940061	2.381681903	30.83573175	2.583466944	0.213940061	6.052183528	0.213940061	7.426925949	0.341541912	0.213940061	0.213940061	0.213940061	5.821647008	0.406652072	1.919851384	0.277344209	0.213940061	0.213940061	0.769873413	43.98434923	0.213940061	1.230914233	0.491025562	0.213940061	2.139079943	4.402066284	10.85263246	0.213940061	0.213940061	12.23683408	0.213940061	0.228564077	1.636607985	1.058601833	1.239001205	1.887900649	3.168122356	1.427850756	2.333050118	0.489352802	0.362189795
TMEM45A:retained_intron	17.94816062	0	0	0	8.799324847	3.480075119	0	0	6.668810148	8.58484863	0	1.524975571	0	38.60636551	0	12.01330423	0.2544685	17.79831175	0	0	25.92738727	0.819997799	21.18034463	0	0	0	0	75.04008302	0.594942752	4.555763749	5.763844239	0	0.331102601	0	64.58095372	0	10.36408215	32.91295418	4.367746265	0.240493896	5.165482214	5.77930209	49.16154827	2.29583602	15.87014486	5.043212708	0	2.199746833	0
GAPDH:protein_coding	9.004475774	0.117116702	0.117116702	0.117116702	0.117116702	1.244062822	6.131803586	0.117116702	0.117116702	0.117116702	0.117116702	0.560629037	0.117116702	0.117116702	0.117116702	0.117116702	1.958033208	0.117116702	0.117116702	0.117116702	0.117116702	0.117116702	2.618555703	0.117116702	0.117116702	0.117116702	0.117116702	0.117116702	0.117116702	0.168226138	0.117116702	0.117116702	0.117116702	0.117116702	1.554909192	11.70270609	0.117116702	0.117116702	0.117116702	0.117116702	0.934212812	0.117116702	4.806833013	2.215114842	3.399161579	4.688953535	0.117116702	0.117116702	0.117116702
ATP9B:protein_coding	7.464842839	0.454825124	0.454825124	0.454825124	7.870254844	4.367954414	1.046384598	2.877765518	11.72878387	6.895975773	2.027381132	3.759200575	0.454825124	0.454825124	0.454825124	7.132198365	1.074928206	1.927505387	14.72584424	0.454825124	12.82892321	1.863796457	3.49437609	1.238315989	0.454825124	0.454825124	19.34655358	29.4278602	1.300922465	2.383360541	1.791211365	0.454825124	5.986741902	0.454825124	73.76242491	0.913778981	5.054883819	6.645158645	9.218346299	1.007908198	4.103274887	3.68760229	16.83345694	14.30329048	9.460331668	6.661839017	7.088130795	2.686135511	3.449857926
Y_RNA.676:misc_RNA	7.860656206	0.528222097	6.864003778	13.33215045	1.214895379	9.987043916	12.16225824	11.40804447	7.78955158	1.942629997	12.67961613	3.139497405	9.712950354	2.213329651	3.162907128	8.288612551	15.7689981	1.626281288	9.765883451	12.56249561	0.528222097	5.254046546	5.875352225	7.606367444	25.31880799	0.528222097	1.360097716	4.381228556	2.805078561	0.611425355	9.97246306	0.528222097	2.178964295	5.800408406	4.806687902	1.337788778	5.28153348	1.8342035	5.240709358	5.352765269	0.86052601	2.89341607	1.648047175	16.12412499	21.54468173	8.308497387	18.12286091	4.352403249	5.503297682
ACAA1:retained_intron	7.815458021	0.089856732	0.089856732	0.089856732	0.089856732	0.49061505	0.089856732	0.089856732	0.089856732	0.128893299	0.089856732	0.185966986	0.089856732	0.089856732	0.089856732	0.089856732	1.776629335	7.939331342	0.089856732	0.089856732	0.089856732	0.089856732	0.684494572	0.089856732	0.089856732	0.089856732	0.089856732	0.089856732	0.089856732	0.474432753	0.089856732	0.089856732	0.089856732	0.089856732	0.873545378	0.089856732	0.089856732	0.089856732	0.089856732	0.536266072	0.089856732	0.512848675	0.089856732	0.089856732	1.487503502	0.524307984	0.089856732	0.089856732	0.089856732
AGO4:protein_coding	7.110355562	0.188899374	0.188899374	0.188899374	0.188899374	0.188899374	0.188899374	1.81278399	0.188899374	0.188899374	14.68066353	0.188899374	0.188899374	0.188899374	0.188899374	0.188899374	0.65388375	0.188899374	17.40520367	0.188899374	0.188899374	0.188899374	1.010962433	1.239109909	0.188899374	0.188899374	0.188899374	0.188899374	0.188899374	0.222823168	7.578115702	32.13422314	0.188899374	15.05413116	0.188899374	0.188899374	0.188899374	0.188899374	2.581269878	0.188899374	0.188899374	0.188899374	0.188899374	0.188899374	0.188899374	0.990120369	0.188899374	0.188899374	0.188899374
C6orf223:protein_coding	7.067288011	0.077568808	0.077568808	0.077568808	0.077568808	0.319292224	0.077568808	0.077568808	0.077568808	1.107684152	0.077568808	0.464037795	0.077568808	0.077568808	0.077568808	0.077568808	0.165613238	0.077568808	0.077568808	0.077568808	0.077568808	8.404983455	0.779551363	0.607852938	0.077568808	0.077568808	0.077568808	0.077568808	0.077568808	0.077568808	2.673079291	0.077568808	0.077568808	0.077568808	0.077568808	0.077568808	0.077568808	0.077568808	0.077568808	0.138723197	0.171459371	0.077568808	0.077568808	0.077568808	0.077568808	4.106278044	1.720788249	0.077568808	0.077568808
FLOT2:processed_transcript	6.943026754	0.072457898	0.072457898	0.072457898	0.072457898	0.072457898	0.072457898	0.072457898	0.072457898	0.072457898	0.072457898	0.072457898	0.072457898	0.072457898	0.072457898	0.749449929	0.072457898	0.072457898	0.072457898	0.072457898	0.072457898	0.072457898	0.072457898	0.072457898	0.072457898	0.072457898	0.072457898	0.072457898	0.072457898	0.072457898	0.072457898	31.78291602	0.072457898	0.072457898	0.640847365	0.072457898	0.072457898	0.072457898	0.072457898	0.072457898	0.072457898	0.072457898	0.072457898	0.072457898	0.072457898	0.165675571	0.072457898	0.072457898	0.072457898
OIP50	7.515017081	0.295961235	40.76127529	0.295961235	0.295961235	0.781400538	0.795628082	0.295961235	0.295961235	1.508433496	0.295961235	1.613440415	0.295961235	0.295961235	0.295961235	0.588280311	0.623424447	0.295961235	0.295961235	0.295961235	0.641955508	1.035801393	1.869595406	0.295961235	0.295961235	0.295961235	3.49738457	9.435837993	0.625560077	1.020457752	3.625856809	0.295961235	9.43354489	0.295961235	8.597549415	1.754243883	1.379309862	0.295961235	1.264197528	0.42444238	1.07165521	4.06351532	5.890987456	0.852100446	2.832517233	7.648359483	2.541400597	0.656243498	0.680134213
OXA1L:protein_coding	6.960390898	0.071174118	0.071174118	0.071174118	0.071174118	0.071174118	0.071174118	0.744641091	0.071174118	0.071174118	26.03484763	0.071174118	0.071174118	0.071174118	0.071174118	0.071174118	0.071174118	0.071174118	0.071174118	0.071174118	0.071174118	0.071174118	0.071174118	0.071174118	0.071174118	0.071174118	0.071174118	0.071174118	0.071174118	0.071174118	0.071174118	0.071174118	0.071174118	0.071174118	0.071174118	0.071174118	0.071174118	0.071174118	0.071174118	0.071174118	0.071174118	0.071174118	0.071174118	0.071174118	0.071174118	0.269112033	0.071174118	0.071174118	0.071174118
RAP1A:protein_coding	7.126017582	0.229957848	18.0706388	0.229957848	0.229957848	1.016956429	8.821550011	0.229957848	0.229957848	3.313739458	0.229957848	0.840022576	0.229957848	0.229957848	0.229957848	3.661795106	0.415269144	43.43752231	0.229957848	0.229957848	0.229957848	1.025038228	0.779200941	0.229957848	0.229957848	0.229957848	0.229957848	0.229957848	1.804217247	0.396443642	1.76639685	0.229957848	4.768605787	0.229957848	10.79903276	0.229957848	7.215379456	0.229957848	13.93561376	0.742804875	0.600487714	3.779143135	22.55981513	0.229957848	0.557891459	0.714286685	0.229957848	1.934381455	0.229957848
RELN:protein_coding	7.005042618	0.13890178	0.13890178	0.13890178	0.13890178	1.801049975	0.13890178	3.763441964	0.13890178	1.150804666	0.13890178	0.518537988	0.13890178	0.13890178	0.13890178	0.958969315	0.456023725	0.13890178	0.13890178	0.13890178	0.13890178	0.402778741	0.738529164	0.659810476	0.13890178	0.13890178	0.13890178	0.13890178	0.452387659	0.300434644	7.469064481	47.6739333	2.398380175	0.13890178	1.558959644	0.13890178	0.13890178	0.13890178	0.13890178	1.82095077	0.231132356	0.13890178	0.13890178	0.13890178	0.13890178	7.384298491	1.753069071	0.13890178	3.7928225
RP110	6.989571665	0.123031893	0.123031893	0.123031893	0.123031893	0.123031893	0.123031893	1.734032237	0.123031893	0.44685963	14.49981508	0.160997719	0.123031893	0.123031893	0.123031893	1.353204666	1.045622061	0.123031893	0.123031893	0.123031893	0.123031893	1.310547212	0.758673849	1.164909818	0.123031893	0.123031893	0.123031893	0.123031893	0.123031893	0.597898798	1.716638109	31.81489416	0.123031893	14.87031953	8.170494001	0.123031893	0.123031893	0.123031893	2.674424949	0.123031893	0.123031893	0.204007166	0.123031893	0.123031893	0.808744528	0.510088961	0.123031893	0.123031893	0.123031893
RP110	7.192672539	0.303890459	0.303890459	0.303890459	0.303890459	0.303890459	3.164732178	6.768765446	0.303890459	0.303890459	0.303890459	0.303890459	0.303890459	0.303890459	0.303890459	0.303890459	2.347876646	0.303890459	0.303890459	0.303890459	0.303890459	1.296692088	0.303890459	1.087830065	73.66498606	0.303890459	0.303890459	0.303890459	0.303890459	0.303890459	0.303890459	0.303890459	0.303890459	0.303890459	3.153371528	0.91617942	0.303890459	0.303890459	0.303890459	32.3819828	0.303890459	0.303890459	0.303890459	0.303890459	2.214817727	0.545799313	0.303890459	0.303890459	0.303890459
SHB:protein_coding	7.408162183	0.068543844	0.068543844	0.068543844	0.068543844	0.068543844	0.068543844	2.651532088	0.068543844	0.068543844	0.068543844	0.068543844	0.068543844	0.068543844	0.068543844	0.068543844	0.068543844	0.068543844	0.068543844	0.068543844	0.068543844	0.068543844	1.421004634	0.068543844	0.068543844	0.068543844	0.068543844	0.068543844	0.068543844	0.313162368	0.068543844	0.068543844	0.068543844	0.068543844	6.140474489	0.068543844	13.2858381	0.068543844	0.068543844	0.068543844	0.068543844	0.068543844	0.068543844	0.068543844	0.068543844	0.537163073	0.068543844	0.068543844	0.068543844
STARD9:protein_coding	8.831919162	1.80886492	44.20372633	110.3653678	1.80886492	1.80886492	131.7070975	19.31590213	7.515774352	3.50631104	8.425882977	4.662958975	54.00610038	1.80886492	1.80886492	4.814596152	3.971326264	44.6228419	1.80886492	24.48511929	11.90687467	11.93039237	5.563676066	3.940117464	1.80886492	1.80886492	1.80886492	1.80886492	3.572440141	2.407803407	11.34395859	34.22310485	5.660722828	16.89229914	39.08997428	1.80886492	7.342024067	7.870887172	24.0203748	5.695327176	3.31827838	13.47282338	204.0149071	1.80886492	2.490725806	6.306389893	18.73219103	1.80886492	15.51275498
Y_RNA.57:misc_RNA	7.277547221	0.377361766	7.103959127	2.408929382	0.377361766	3.240886933	13.39912701	5.237692189	2.612062257	1.245869709	4.397460178	0.766927029	13.19837213	28.40846265	0.377361766	3.383748673	7.317655288	0.377361766	2.616065574	1.568025152	0.593043167	1.067437495	2.051152121	1.258538032	2.207857371	1.555503371	0.976060233	1.162985821	4.017648063	0.412715729	4.745411286	0.377361766	0.527643595	0.377361766	8.908579873	0.740899055	9.677033236	0.636316844	3.830709053	1.309428732	1.426397214	2.020117312	0.627932691	4.227761661	0.60205935	8.369642035	0.663396726	1.577488545	1.180952708
Y_RNA.695:misc_RNA	7.280152525	0.399183728	7.107047864	2.425093533	0.399183728	5.313560724	14.06633613	7.923598646	2.627660693	1.26527292	4.408086374	1.258046111	13.89478294	28.35221945	0.399183728	3.468662223	8.432500279	0.399183728	2.631652862	1.586531178	0.614264467	1.092885467	2.185912598	2.060956423	1.058355144	1.574044269	0.99621485	1.182619861	4.102551547	0.437817128	4.892987292	3.201400615	0.549047029	0.399183728	10.19152927	0.761708584	9.911251307	0.657417629	5.11604442	1.747003698	1.699479492	2.037364284	0.649056825	5.290697916	0.623255541	8.92166216	5.717120971	1.595968216	1.200536711
Y_RNA.773:misc_RNA	7.406804572	0.519530665	7.233541293	2.547296834	0.519530665	6.688858811	20.03339578	9.176174778	2.750049609	1.386413465	4.532106715	1.136849784	14.02749605	28.49818007	0.519530665	3.591821759	13.53168554	0.519530665	2.754045436	1.707966095	0.734808485	1.213868052	3.793199549	1.399058084	1.179306088	1.695467744	1.117108854	1.30368467	11.42372013	0.556009871	4.879406741	3.324315256	7.468829597	0.519530665	9.701890951	0.882387707	10.04031426	0.778001189	3.812380141	4.397878096	1.543474557	9.902165194	0.769632724	13.3969587	3.036418484	10.87355098	0.984934343	1.71741178	4.98678494
AP3D1:retained_intron	6.962814491	0.07302178	0.07302178	0.07302178	0.07302178	0.165681437	0.07302178	0.07302178	0.07302178	0.07302178	0.07302178	0.07302178	0.07302178	0.07302178	0.07302178	0.07302178	0.07302178	0.07302178	0.07302178	0.07302178	0.07302178	0.07302178	0.213416797	0.07302178	6.370070144	0.07302178	0.07302178	0.07302178	0.07302178	0.115044932	1.067956871	0.07302178	5.363298955	0.07302178	0.07302178	0.07302178	0.07302178	0.07302178	0.07302178	0.07302178	0.121009779	0.07302178	5.030702733	0.07302178	0.07302178	0.624361618	0.07302178	0.07302178	0.07302178
ADAMTS1:retained_intron	7.435169585	0.049744312	0.049744312	0.049744312	0.049744312	0.049744312	0.049744312	0.049744312	0.049744312	0.049744312	3.683951927	0.193948697	0.049744312	0.049744312	0.049744312	0.049744312	0.364399727	0.049744312	0.049744312	0.049744312	0.049744312	1.383894474	3.108188593	0.049744312	0.049744312	0.049744312	0.049744312	0.626932232	0.049744312	0.104784563	0.049744312	0.049744312	0.049744312	0.049744312	0.315660953	0.049744312	3.956938941	0.049744312	0.049744312	0.087710227	0.069174049	0.049744312	0.049744312	0.049744312	0.049744312	0.560436951	0.049744312	0.274060715	0.049744312
ARSK:protein_coding	6.726042983	0.053127885	0.053127885	0.053127885	0.053127885	1.530039712	0.75658491	0.053127885	1.981087914	0.053127885	0.053127885	0.132693305	0.053127885	0.053127885	0.053127885	1.469997818	0.053127885	0.053127885	0.053127885	0.053127885	0.053127885	0.053127885	0.483479573	0.053127885	0.053127885	0.053127885	0.053127885	0.053127885	0.053127885	0.663500843	0.053127885	0.053127885	0.541104007	0.053127885	0.82104213	0.053127885	0.053127885	3.892991892	0.053127885	0.139534146	0.196543947	0.053127885	2.357906711	0.089788121	0.053127885	0.601155533	0.053127885	0.053127885	0.053127885
C16orf54:protein_coding	14.93601333	0	0	0	0	0	0	0	0	0	0	0	0	0	0	0	0.103967298	0	0	0	0	0	0.041320573	0	0	0	0	0	0	0	0	0	0	0	0.618476051	0	0	0	0	0	0	0	0	0	0	0	0	0	0
CTA0	6.517392639	0.068917417	0.068917417	0.068917417	0.068917417	0.068917417	0.068917417	0.068917417	0.068917417	0.190562101	21.67125763	0.422608106	0.068917417	0.068917417	0.068917417	0.507065988	0.068917417	0.068917417	0.068917417	0.068917417	0.068917417	0.068917417	0.850656658	0.068917417	0.068917417	0.068917417	4.644429671	0.480625646	0.113780901	0.085099482	0.068917417	0.068917417	0.068917417	0.068917417	2.270674288	0.068917417	0.068917417	0.068917417	0.35421492	0.068917417	0.639125906	0.068917417	1.195347177	0.372579032	0.068917417	0.221162919	0.068917417	0.068917417	0.068917417
MRPL52:retained_intron	6.497500497	0.025754266	0.025754266	0.025754266	0.025754266	1.458141522	0.025754266	0.025754266	0.025754266	0.107143379	0.025754266	0.140259774	0.025754266	0.025754266	0.025754266	0.025754266	0.211257327	0.025754266	0.025754266	0.025754266	0.025754266	0.025754266	0.286010372	0.025754266	0.025754266	0.025754266	0.025754266	0.025754266	0.025754266	0.147557734	0.025754266	0.025754266	0.025754266	0.025754266	0.31129859	0.025754266	0.025754266	0.025754266	0.025754266	0.025754266	0.025754266	0.025754266	2.261050754	0.025754266	0.025754266	0.338690016	0.025754266	0.025754266	0.025754266
RN7SL66P:misc_RNA	6.453692951	0.015335803	0.015335803	0.015335803	0.015335803	0.193460462	0.015335803	0.015335803	0.015335803	0.04232554	0.015335803	0.026727278	0.015335803	0.015335803	0.015335803	0.10647353	0.015335803	0.015335803	0.015335803	0.015335803	0.015335803	0.015335803	0.04892198	0.015335803	0.015335803	0.015335803	0.015335803	1.625329543	0.015335803	0.077269722	0.015335803	0.015335803	0.241331033	0.015335803	0.662386738	0.015335803	0.015335803	0.015335803	0.015335803	0.015335803	0.123399996	0.015335803	0.015335803	0.103764805	0.269341955	0.051145054	0.25751168	0.015335803	0.015335803
RNY5P5:misc_RNA	3.845635971	0	188.9036431	67.53125215	0	86.5830529	54.38629185	35.7129027	0	0.872821469	200.8505028	10.1576722	118.1920221	0	0	38.48784506	23.72175626	0	0	128.9393021	0	75.65628901	212.4521995	44.32221389	153.726332	0	0	31.46976033	49.58848784	0	38.56916166	148.4033337	36.64744721	0	94.09609441	0	35.8854754	7.846179515	54.89116376	36.84906747	3.952054307	25.53681059	177.6752592	188.730831	15.71329287	76.30472643	42.70937375	0	39.53265355
RPS6KB1:protein_coding	6.467930663	0.027730111	0.027730111	0.027730111	0.027730111	0.027730111	2.880583802	0.027730111	0.027730111	0.027730111	0.027730111	0.089503775	0.027730111	0.027730111	0.027730111	0.13332527	0.027730111	0.027730111	0.027730111	0.027730111	0.027730111	0.238936412	0.173119285	0.027730111	0.027730111	0.027730111	0.027730111	0.027730111	0.027730111	0.051728003	5.812776787	0.027730111	0.027730111	0.027730111	0.75036467	0.027730111	0.027730111	0.027730111	0.841819853	0.027730111	0.074331441	0.027730111	0.127928346	0.25108581	0.599407587	0.149134268	0.027730111	0.027730111	0.027730111
HNRNPC:protein_coding	9.435865475	0.028500175	0.028500175	0.028500175	0.028500175	0.877788354	0.483802062	4.448017881	0.028500175	0.028500175	17.75903638	0.028500175	0.028500175	0.028500175	0.028500175	0.028500175	3.291750142	0.028500175	0.028500175	4.15840604	0.028500175	0.028500175	6.426298645	0.610730748	0.028500175	0.028500175	0.028500175	0.028500175	1.939292228	0.155230919	0.028500175	0.028500175	0.50954139	0.028500175	0.330829404	0.028500175	0.028500175	0.028500175	0.028500175	0.575252732	0.028500175	0.028500175	0.028500175	5.67525581	0.217732486	2.90881785	0.028500175	0.028500175	0.028500175
DHFRL1:protein_coding	6.482563308	0.177996196	0.177996196	0.177996196	0.177996196	0.177996196	0.177996196	0.177996196	15.0814705	6.421820479	0.177996196	3.162256245	0.177996196	0.177996196	22.53398174	14.96408295	0.177996196	0.177996196	0.177996196	0.177996196	0.177996196	0.882853707	6.84587545	0.177996196	0.177996196	0.177996196	0.177996196	4.294681043	0.387338909	1.890066492	0.177996196	0.177996196	12.24885157	0.177996196	11.08345015	0.177996196	0.177996196	3.476088692	10.16244486	0.177996196	2.228084972	4.345350892	0.177996196	1.895064975	4.593319593	2.952771748	0.177996196	0.177996196	0.177996196
Y_RNA.294:misc_RNA	13.24274527	5.858127187	263.3231721	418.7755532	27.88263814	110.3987959	90.17114541	51.72939392	26.0919429	6.934568549	139.2206535	11.21776686	128.6904907	5.858127187	14.58674208	24.04564113	8.345554662	27.6851062	10.3110641	98.20313448	7.788650779	59.65361749	23.66689298	76.13146552	195.5926231	5.858127187	9.430685326	5.858127187	12.60165633	6.914533444	17.97400795	157.9640933	15.5785133	50.07378985	67.64098555	14.92782726	96.0008289	10.49384343	47.0434461	7.257668875	12.33701181	22.15978416	61.81929532	131.5992759	9.108593048	902.5463883	22.5156618	9.357636714	11.87738048
Y_RNA.366:misc_RNA	13.27493602	5.901508249	270.2598407	418.1932179	29.5489289	112.7434958	95.9610791	55.0969894	26.10466255	6.97631842	145.3775202	11.43981985	128.5477372	5.901508249	14.6168962	25.56585515	9.624463838	27.69541165	12.84867877	99.08052538	7.829106413	62.26044844	24.12631399	77.74515466	195.3484891	5.901508249	9.468652695	5.901508249	13.12801099	6.997171677	18.35542093	157.7769799	15.84780064	58.25606078	68.15788319	15.49367244	102.4691994	11.16138495	48.99588999	7.73137591	13.09801053	22.76420857	62.56715151	137.7324389	9.147048501	912.2144467	23.66840679	9.395714778	15.64527259
FBXL5:protein_coding	9.071586423	0.044900792	0.044900792	0.044900792	0.044900792	0.044900792	0.044900792	0.044900792	0.044900792	0.044900792	0.044900792	0.044900792	0.044900792	0.044900792	0.044900792	0.044900792	0.676582021	0.044900792	0.044900792	0.044900792	0.044900792	0.044900792	0.311174412	0.044900792	0.044900792	0.044900792	0.044900792	0.044900792	0.044900792	0.182542734	0.044900792	0.044900792	0.044900792	0.044900792	0.044900792	0.044900792	0.044900792	0.044900792	0.044900792	0.044900792	0.044900792	0.044900792	0.044900792	0.044900792	5.052851258	1.389682307	0.044900792	0.044900792	0.044900792
SETD2:nonsense_mediated_decay	8.407642321	0.051748387	0.051748387	0.051748387	0.051748387	0.051748387	0.051748387	0.051748387	0.051748387	0.270673972	0.051748387	0.051748387	0.051748387	0.051748387	0.051748387	0.051748387	0.238865087	0.051748387	0.051748387	0.051748387	0.051748387	0.051748387	0.063910538	0.051748387	0.051748387	0.051748387	0.051748387	0.051748387	0.051748387	0.051748387	0.051748387	0.051748387	0.051748387	0.051748387	0.051748387	0.051748387	0.051748387	0.051748387	0.051748387	0.051748387	0.27623225	0.051748387	0.051748387	0.051748387	0.051748387	0.265150904	0.051748387	0.051748387	0.051748387
AC023050.1:miRNA	12.11431372	5.916374201	139.5379226	165.5873227	5.916374201	9.202944349	33.15725797	39.76542897	5.916374201	18.14410618	18.89327897	9.526049033	69.25541931	5.916374201	235.361416	97.95535972	43.32103628	89.88061568	40.17557885	85.1309307	18.29363668	97.3442835	17.86045739	11.40221278	241.1032796	191.1083275	5.916374201	16.73663978	30.18959469	9.691304464	53.76833036	125.1080463	46.82147967	106.9839019	173.6976332	39.15313087	139.3874224	24.73980054	212.8616067	150.2594965	23.7606639	97.34465472	27.10063737	40.76521304	52.68105232	476.8748642	117.3019869	22.76701983	53.92536019
AC034205.1:miRNA	12.23768607	6.052158642	139.4061144	165.4033475	6.052158642	8.619106093	33.23848938	54.34566603	6.052158642	18.25540317	19.00307566	9.882607594	69.26435996	6.052158642	235.0377101	102.0111447	43.15105544	89.84825197	40.24275525	85.1080788	18.40463422	99.6741717	18.90864948	11.5270112	240.7680749	190.8732435	6.052158642	16.85075538	34.98362358	9.819529169	54.76532231	125.0051356	46.87534688	106.9172869	180.6046004	39.22235485	155.5002761	24.83788889	215.4336259	156.0592368	26.35335679	115.2092157	30.90309246	42.60113485	53.86708276	504.7988714	112.3675045	22.86905889	53.96500106
DSCAM0	6.256899056	0.067549086	0.067549086	0.067549086	0.067549086	0.067549086	2.209527935	0.067549086	0.067549086	0.067549086	0.067549086	0.316433248	0.067549086	0.067549086	0.067549086	0.067549086	0.067549086	0.067549086	0.067549086	0.067549086	0.067549086	0.067549086	0.156250217	0.067549086	0.067549086	0.067549086	24.84095972	0.067549086	0.067549086	0.07606433	0.067549086	0.067549086	0.067549086	0.067549086	1.406198727	0.067549086	0.067549086	0.067549086	0.067549086	0.067549086	0.067549086	0.067549086	0.067549086	0.067549086	0.067549086	0.44969828	0.067549086	0.067549086	0.067549086
GJC1:protein_coding	6.492556102	0.218692699	0.218692699	0.218692699	3.875621544	0.91298769	0.534507511	0.295356708	0.218692699	2.196705973	5.473040705	3.550966548	0.218692699	11.90607439	0.218692699	5.884145198	0.942444525	0.218692699	0.218692699	0.218692699	1.806969457	4.623055942	2.804977512	0.345619313	0.218692699	0.218692699	1.331596832	32.62419373	0.289419712	1.512066767	0.218692699	0.218692699	6.366536561	8.602760616	7.985945062	0.218692699	0.218692699	14.04048074	0.79696815	0.264601728	1.485779131	1.918726543	9.744528137	0.983790974	2.856615853	1.24169436	1.7919495	3.06727976	0.515468817
RP110	10.4429291	0.009317292	0.009317292	0.009317292	0.009317292	0.009317292	0.009317292	0.009317292	0.009317292	0.009317292	0.009317292	0.009317292	0.009317292	0.009317292	0.009317292	0.009317292	0.009317292	0.009317292	0.009317292	0.009317292	0.009317292	0.009317292	0.117089208	0.009317292	0.009317292	0.009317292	0.009317292	6.080929224	0.009317292	0.041785705	0.009317292	0.009317292	0.009317292	0.009317292	0.40892536	0.009317292	0.009317292	0.009317292	0.35277743	0.009317292	0.009317292	0.009317292	0.009317292	0.009317292	0.009317292	0.009317292	0.009317292	0.009317292	0.009317292
SLC38A9:processed_transcript	6.89927752	0.719294849	0.719294849	0.719294849	17.96899553	2.401311594	0.719294849	0.719294849	1.649263813	1.574122127	1.869455533	1.63844666	7.896060461	0.719294849	0.719294849	4.262443244	0.748126243	17.46349042	0.719294849	3.490700245	0.719294849	3.284690505	6.088123456	0.719294849	0.719294849	0.719294849	0.719294849	3.817199397	1.085055358	0.979871066	31.13943781	0.719294849	3.699874334	13.57070411	17.45349493	333.2224954	1.878566207	0.719294849	5.00332895	0.845793668	1.294194731	1.337752471	1.131047042	1.408736789	1.100252285	1.001877624	4.997153763	0.719294849	0.980308441
RN7SL674P:misc_RNA	9.389946519	2.599988851	104.3059341	62.18648685	16.57035193	68.07731814	8.960939607	13.52731051	19.60820435	7.964264913	21.48675841	6.914627133	37.50894916	9.332413257	20.03371301	12.23018432	15.80761181	2.599988851	5.33962225	6.878631785	2.599988851	7.605274692	10.48253767	11.92623958	13.8751927	14.33303532	13.95625751	9.037284736	5.976264351	6.410681222	7.173089591	47.08030539	10.4298341	19.34252057	78.62299891	4.842692218	53.73267278	8.145713388	67.89974104	7.088177152	3.155275164	16.22081791	4.188675785	10.10068561	9.219138745	168.3584293	10.618285	6.810394639	5.084542861
RNF213:protein_coding	6.713489373	0.551373967	0.551373967	0.551373967	0.551373967	4.745898067	0.551373967	0.551373967	0.551373967	1.174103055	0.551373967	0.920933583	0.551373967	0.551373967	0.551373967	1.272335174	2.301883117	0.551373967	0.551373967	0.551373967	0.551373967	7.65597753	5.541605115	3.356355321	0.551373967	0.551373967	0.551373967	6.452754205	4.088249166	1.277998902	3.493337974	49.30678852	6.113342173	0.551373967	1.401008005	0.551373967	0.551373967	0.551373967	7.123660722	1.475605827	1.118964624	0.821284367	30.95640451	4.178583989	21.12220594	3.017829622	0.551373967	0.551373967	0.551373967
SULT1B1:protein_coding	19.90389888	0	0	0	0	1.081168018	0	1.872693966	1.925640376	4.914403174	0	1.915532231	0	0	0	7.357748589	1.86733335	23.16730947	0	0	0	0	7.975335148	0	0	0	0	72.09549795	0	4.039861588	5.643927864	0	2.370858566	0	69.22166042	0	0	43.99217003	21.46590236	0	6.168011293	11.579487	53.48187224	2.395690068	22.38604227	4.266222115	0	5.304563101	1.889058089
RNY4P16:misc_RNA	8.231591637	0	11.01762849	3.697873426	118.3559346	10.19876713	10.75667857	21.09283156	0	0	26.62412161	0	3.45810427	0	0	5.063558611	17.91178891	0	4.008604627	11.71191329	0	3.811656334	11.40764645	5.789440237	39.34648963	4.572764228	1.10980133	12.3018264	26.06256752	0	7.020717817	0	4.381263898	1.808512407	28.53479258	0	14.18938428	16.03065523	11.25473954	10.12451936	0	18.72068454	3.049383305	41.91418644	4.113340678	30.16957589	3.78363862	0	19.44081119
Y_RNA.122:misc_RNA	0	0	33.32303002	658.6215048	102.8987856	249.1371835	46.68234701	164.586214	0	0	181.6864624	0	0	0	0	54.03004001	86.42531142	67.35660398	155.5333332	13.44686587	0	1.627543789	76.04656669	146.245816	724.1660628	0	11.06117539	0	189.6739262	0	65.24873317	0	77.27851444	15.08081221	98.79044745	0	123.764832	0	107.2438125	96.89248361	0	95.77305099	48.6515506	504.9648073	20.06246397	174.8730996	194.1557656	17.51728077	338.0913479
Y_RNA.3:misc_RNA	5.492473316	0	26.78116239	12.30962772	140.9545192	44.52977323	19.39406168	59.34206883	0	0	45.83263826	0	38.4366848	0	0	8.07012733	41.44012048	0	6.179325725	29.26593149	0	9.305055832	22.35505417	11.07819444	210.7992677	1.104133362	21.17765216	2.83954754	73.94264667	0	29.01486587	20.01897659	4.369413217	69.30433218	40.80050014	0	30.6698497	2.870684009	46.17390663	42.52037173	0	39.51516846	15.40280153	116.8313776	2.934736541	76.24380904	51.08762259	2.032495356	101.8075294
ACTG1:retained_intron	7.380845506	0.076081983	0.076081983	0.076081983	4.755573538	4.168423511	0.960880413	0.998905264	0.076081983	0.317228119	4.090838875	0.288123247	0.076081983	0.076081983	0.076081983	0.076081983	2.514448641	0.076081983	6.598551313	0.076081983	0.076081983	2.237733357	2.557365417	0.076081983	0.076081983	0.076081983	0.076081983	0.076081983	0.076081983	0.0943087	0.207939462	0.076081983	1.878945749	8.210840098	6.620008292	0.076081983	13.89861251	0.076081983	4.200018313	0.923787361	1.596657155	1.545899128	0.076081983	0.389609631	5.040947009	5.587975772	1.203049278	1.199465908	0.579996482
FAM122C:processed_transcript	8.389438016	0.01829701	0.01829701	0.01829701	0.01829701	1.03153554	0.01829701	0.01829701	0.01829701	0.104656252	0.01829701	0.51849902	0.01829701	0.01829701	0.01829701	0.01829701	0.112026076	0.01829701	0.01829701	0.01829701	0.01829701	0.143409007	0.322116663	0.01829701	0.01829701	0.01829701	0.01829701	0.907857413	0.01829701	0.127635603	0.01829701	0.01829701	0.01829701	0.01829701	3.713798578	0.01829701	0.01829701	0.01829701	0.01829701	0.801041812	0.01829701	0.173183144	0.721051883	0.01829701	2.449210578	0.253688037	0.01829701	0.01829701	0.01829701
PAK1:retained_intron	5.945597339	0.085464134	9.560872091	11.4080943	0.085464134	0.820104003	3.507790376	0.987729938	0.085464134	0.327283817	4.379832705	0.271771597	5.529725674	0.085464134	0.085464134	0.085464134	0.339718741	3.558686429	4.944260401	0.085464134	0.085464134	0.282526779	1.010867725	0.085464134	3.851382495	0.085464134	0.085464134	1.87580664	0.085464134	0.140146373	0.920375429	11.91847777	0.085464134	0.085464134	0.792461207	0.606324691	0.085464134	0.085464134	0.439931699	0.181598056	0.085464134	0.085464134	0.085464134	0.085464134	0.085464134	0.971904919	0.085464134	0.310768465	0.085464134
SGOL1:protein_coding	5.941143981	0.015270259	0.015270259	0.015270259	0.015270259	0.015270259	0.015270259	0.015270259	0.015270259	0.015270259	0.015270259	0.015270259	0.015270259	0.015270259	0.015270259	0.015270259	0.081620427	0.015270259	0.015270259	0.015270259	0.015270259	0.015270259	0.106871827	0.015270259	0.015270259	0.015270259	0.015270259	0.015270259	0.015270259	0.075294928	0.015270259	0.015270259	0.015270259	0.015270259	0.015270259	0.015270259	0.015270259	0.015270259	0.015270259	0.182774663	0.015270259	0.015270259	0.512745649	0.015270259	1.736097423	0.17411231	0.015270259	0.015270259	0.015270259
TSTD3:misc_RNA	8.439808655	2.548550383	36.13577282	29.90917987	7.257585622	26.5773078	31.76704711	41.52773578	5.676449719	7.718196585	33.82786974	5.934834308	32.85013302	5.051932657	5.046307001	20.98430131	42.71199047	10.73756678	42.54183439	32.43681366	7.750381962	15.15172019	11.1902291	13.71448114	65.13343348	2.548550383	3.337192216	11.58968062	8.659172063	2.892978219	18.23536484	67.86772887	7.112451223	18.72013697	16.24819354	5.589963151	23.75496586	6.48056259	18.11992929	19.29055244	3.80149746	9.845037694	7.920796779	29.34479321	14.10960803	22.60889127	56.5779868	8.130377285	35.78526413
Y_RNA.233:misc_RNA	8.382334998	2.501454643	36.94542036	29.81388622	7.202194545	27.02583268	32.34043476	40.78647406	5.623843937	7.524980668	34.66664526	5.832324759	32.74965865	5.000427012	4.994811265	20.45694593	41.63061741	10.67604544	34.79231372	30.66527061	7.694122785	14.90432876	10.82230634	13.64771573	64.17551837	2.501454643	3.288707222	12.67993221	8.87668625	2.837662557	17.90554651	60.87778129	7.057315811	18.6445537	16.41810216	5.537509723	25.15168666	6.4265403	17.02204646	18.9658656	3.716892396	9.963490228	6.932806564	30.29488663	14.630067	20.84691758	57.88963214	7.95021649	34.6706977
Y_RNA.288:misc_RNA	8.433005104	2.546533179	40.87237907	29.88493355	7.251742567	27.04554651	32.13261819	42.08666238	5.671891256	7.833445922	33.80043969	5.950906181	38.31923076	5.047881583	5.042260497	21.48090296	42.5364074	12.00543887	34.86809456	30.73712744	7.744138535	15.89390616	10.88067439	13.70339219	65.08056925	2.546533179	3.334534281	11.58031796	8.691627388	2.890681185	18.48303233	23.95935397	7.313450822	18.70498117	18.11041138	5.585474954	25.03967071	6.475350826	19.40388978	19.3914397	3.836323988	10.04728484	7.914414898	30.07648523	14.14611967	24.28367144	58.06798477	8.123825131	36.65966432
Y_RNA.477:misc_RNA	8.431757523	2.545730018	40.86868236	29.88206638	7.250584169	27.0428937	32.12958132	42.082874	5.670852135	7.832243607	33.7972769	5.949845995	38.31572681	5.046889574	5.041268912	21.68498669	42.59060908	12.00392158	34.86485117	30.73419593	7.742942962	15.89209529	10.87924202	13.7017467	65.07504486	2.545730018	3.333671627	11.57883276	8.690360281	2.889852041	18.48102599	23.95693417	7.312287766	18.70295807	18.10843317	5.584442358	25.03716935	6.474251045	19.40181391	19.38936477	3.83542345	10.04591538	7.91320647	30.0736036	14.14444075	24.05623175	58.06298981	8.122600893	36.65628566
Y_RNA.481:misc_RNA	8.378948586	2.490289895	36.06269161	29.83884621	7.197247221	26.50844436	31.69589365	41.45227531	5.616809011	7.608753868	33.75580692	5.875079585	32.77850163	4.992567525	4.98694435	20.91790585	42.09233153	10.6756928	34.82385842	32.36536465	7.689826109	14.95506427	10.77881549	13.65129357	65.04755674	2.490289895	3.278583731	11.52743064	8.598215197	2.834565748	18.17018237	19.92292168	7.052176864	18.65474059	17.3753029	5.530360607	23.68734782	6.420567058	18.05479776	19.19639191	3.881969122	9.665806096	7.860165729	29.71976177	13.95036728	21.48038944	56.49588524	8.069653755	39.39106301
Y_RNA.500:misc_RNA	8.324715899	2.436629723	36.00576742	29.78252712	7.143129424	26.01346307	31.66630511	40.5398605	5.562844869	7.41198182	33.21670261	5.73336352	32.72189674	4.938664073	4.933041445	20.33672609	41.46839523	10.62123682	34.76705467	30.63495471	7.635660421	14.69082069	10.58760913	13.59654829	64.18626246	2.436629723	3.224846919	11.47289185	8.355328448	2.773249591	17.83426708	19.86756665	6.998073171	18.59950886	15.41437213	5.476404869	23.48575911	6.366524772	16.68831802	18.39778942	3.636675354	9.611448297	6.873411363	29.02066217	13.89559292	19.94983735	54.64273997	7.844612832	35.87141223
Y_RNA.537:misc_RNA	8.430898828	2.544248695	40.87125487	29.88347672	7.24960053	27.04400371	32.13122941	42.08557495	5.66970139	7.831321495	33.79910139	5.948724762	38.31802927	5.045672825	5.040051569	21.4791917	42.53533358	12.00344075	34.86678859	30.7356964	7.742011404	15.89202576	10.87864222	13.70144547	65.08017794	2.544248695	3.332273653	11.57830697	8.689528942	2.888407119	18.48123031	23.95771774	7.311310653	18.70318587	18.10859808	5.583282472	25.03806719	6.473185284	19.40211564	19.38966518	3.834078551	10.04522744	7.912292923	30.0750342	14.14418635	24.03496512	58.06738116	8.121709495	36.65841258
Y_RNA.598:misc_RNA	8.350260858	2.453108615	36.07393374	29.84111133	7.166855057	26.1460461	31.72778983	40.61500811	5.58413729	7.436121415	33.28057452	5.79319496	32.78500679	4.958995424	4.953364139	20.4324429	41.55950595	10.6503178	34.83331371	30.69485143	7.66014442	14.72616774	10.62872971	13.63021045	64.29781915	2.453108615	3.242539453	11.50328415	8.380920542	2.790246787	17.87445419	19.91088449	7.021575457	18.64087423	15.45083325	5.497564196	23.53464799	6.389054644	16.72674067	18.4489389	3.655001993	9.638974477	6.896721703	29.07807331	13.92971553	20.26931278	54.73960221	7.869418561	35.93937168
Y_RNA.620:misc_RNA	8.366048961	2.475301362	36.05961235	29.83355914	7.183928406	26.42226039	31.69126534	41.45110792	5.602929561	7.595581029	33.75190933	5.823056857	32.77425736	4.978466635	4.972841466	20.90945422	42.09139119	10.66360791	34.82033971	30.68637203	7.676682029	14.94449741	10.76274109	13.64026422	65.05475941	2.475301362	3.263874833	11.51564789	8.585393354	2.819699341	18.16075603	19.91411709	7.038806588	18.64548614	15.93538948	5.51645049	23.6798786	6.406972729	17.68679907	19.1873296	3.728139829	9.653362963	7.847082074	29.26922141	13.93944403	21.2587354	56.50005433	8.056644413	35.70913404
Y_RNA.627:misc_RNA	8.399020886	2.509432309	38.10377195	29.86230728	7.217132918	26.95620796	31.71964796	41.84930118	5.636445139	7.710219193	33.77988652	6.124120734	34.94349151	5.012105077	5.006481015	21.30368799	42.31909969	10.69612778	34.84810667	30.71495236	7.70978959	15.32966453	10.80077624	13.67219843	65.07657766	2.509432309	3.297850626	11.54800012	8.6577801	2.853762527	18.19180082	23.93359033	7.072039652	18.67643556	16.55841794	5.549983083	23.90437737	6.440330108	18.67383278	19.21469616	3.799906011	9.925827781	7.880156108	29.81739127	14.11516032	22.39495438	57.17370844	8.089677215	35.99953374
Y_RNA.710:misc_RNA	8.330076526	2.440688087	36.01725024	29.79263356	7.14822872	26.10243301	31.24615541	40.55234613	5.567594655	7.417140579	33.22756858	5.776377094	32.73265328	4.94327581	4.937651939	20.34474341	41.23122224	10.62710536	34.77826353	30.64524967	7.640868651	14.6975893	10.58681815	13.60307488	64.20397794	2.440688087	3.229079612	11.47894876	8.360695846	2.777382405	17.84173093	19.8754802	7.003140385	18.60714195	15.42130078	5.481135538	23.49447289	6.371452308	16.69552842	18.43026459	3.640999131	9.61709351	6.878451006	29.03060011	13.90218566	19.92146108	54.65834472	7.849867275	34.65647157
Y_RNA.751:misc_RNA	8.330076526	2.440688087	36.01725024	29.79263356	7.14822872	26.10243301	31.24615541	40.55234613	5.567594655	7.417140579	33.22756858	5.776377094	32.73265328	4.94327581	4.937651939	20.34474341	41.23122224	10.62710536	34.77826353	30.64524967	7.640868651	14.6975893	10.58681815	13.60307488	64.20397794	2.440688087	3.229079612	11.47894876	8.360695846	2.777382405	17.84173093	19.8754802	7.003140385	18.60714195	15.42130078	5.481135538	23.49447289	6.371452308	16.69552842	18.43026459	3.640999131	9.61709351	6.878451006	29.03060011	13.90218566	19.92146108	54.65834472	7.849867275	34.65647157
MSH5:nonsense_mediated_decay	5.893347395	0.033845771	0.033845771	0.033845771	1.169402212	0.429082868	0.033845771	0.033845771	0.033845771	0.343546931	0.033845771	0.193236045	0.033845771	0.033845771	0.033845771	0.175402293	0.033845771	0.033845771	0.033845771	0.033845771	0.033845771	0.033845771	0.275642487	0.033845771	0.033845771	0.033845771	0.033845771	2.280307951	0.033845771	0.198408478	0.033845771	2.545669919	0.033845771	0.033845771	0.081369863	0.033845771	0.033845771	0.033845771	0.033845771	0.033845771	0.799976544	0.033845771	0.621258143	0.267432999	0.475133008	0.124623183	0.033845771	0.374605509	0.420003348
Z97634.3:processed_transcript	6.121469972	0.033244448	0.033244448	0.033244448	0.3609896	0.072355406	0.033244448	0.033244448	0.033244448	2.415559028	0.033244448	0.191725983	0.033244448	0.033244448	0.033244448	0.180326587	0.033244448	0.033244448	0.033244448	0.033244448	0.033244448	0.111893326	0.472667155	0.033244448	0.033244448	0.033244448	0.033244448	1.533770838	0.033244448	0.129084835	0.033244448	2.643116903	0.033244448	0.033244448	0.407486664	0.033244448	0.033244448	0.033244448	0.033244448	0.033244448	0.232759947	0.033244448	0.643586287	0.346894292	0.058080556	0.054545846	0.033244448	0.387305641	0.434475571
TPT10	6.469293068	0.068885297	0.068885297	0.068885297	0.068885297	0.827777062	0.068885297	0.107022142	0.068885297	0.31677719	0.068885297	0.71341691	2.41799931	0.068885297	0.068885297	0.18705991	0.098862135	0.068885297	0.068885297	0.068885297	0.068885297	0.068885297	0.878373543	0.230743714	0.068885297	0.068885297	0.068885297	0.95174803	0.100370497	0.506948701	0.068885297	0.068885297	0.200267259	0.068885297	5.40809337	0.068885297	0.325017516	0.068885297	0.462178175	0.09377347	0.276632977	0.416147613	0.296319111	0.068885297	0.068885297	0.237641274	0.350462407	0.068885297	0.068885297
SLC25A3:protein_coding	6.514096914	0.173967082	0.173967082	0.173967082	0.173967082	0.173967082	0.173967082	4.190206636	0.173967082	0.173967082	0.173967082	0.173967082	0.173967082	0.173967082	0.173967082	0.173967082	1.549336331	0.173967082	0.173967082	0.173967082	0.173967082	2.016048043	2.103690005	0.173967082	0.173967082	0.173967082	0.173967082	0.173967082	0.595766095	0.401146079	0.173967082	0.173967082	5.807196015	0.173967082	1.275432259	0.173967082	9.982552004	0.173967082	4.90747238	1.304062788	0.173967082	2.973260833	0.173967082	0.173967082	0.173967082	4.066471617	0.173967082	0.173967082	0.173967082
STRIP2:protein_coding	5.941023851	0.102702482	0.102702482	0.102702482	0.487396081	3.193761182	0.102702482	0.102702482	0.102702482	1.259986105	0.102702482	0.465860334	0.102702482	0.102702482	0.102702482	1.027553648	0.102702482	14.33934359	0.102702482	0.102702482	0.102702482	0.461704381	0.790880133	3.291811709	0.102702482	2.443105504	0.102702482	0.102702482	0.422573224	0.638870314	0.102702482	2.655502069	0.400495959	0.102702482	0.349195737	0.102702482	0.102702482	1.415504721	0.102702482	0.114195614	2.051539872	2.250815239	0.699697324	5.978296588	0.564269287	0.316411588	0.102702482	0.679900079	0.495159455
Y_RNA.475:misc_RNA	7.898917954	2.218261422	33.04065199	29.81568093	6.968050568	23.28828316	29.52101612	37.68891329	5.089811199	6.62536378	32.06086217	5.106971264	31.80999336	4.743308985	4.737634641	19.2218305	38.85437965	10.4781489	27.03805165	27.23078659	6.712872401	13.78383373	10.03987178	12.4488532	62.33065615	2.218261422	3.013728482	11.33763728	7.708362101	2.535836291	17.51212745	19.80952463	6.821660116	18.52980349	13.37415488	4.659096352	22.20667935	6.184302862	15.95539376	17.37097697	3.395271506	9.018347394	5.942931909	28.10913584	13.60846956	19.45695954	44.49196038	7.503576436	29.26884025
Y_RNA.634:misc_RNA	8.253173706	2.598246442	37.15981132	35.82078513	7.326522476	26.17029314	32.45386484	41.15540591	5.456790174	7.457195191	38.38126023	5.917793791	39.31362457	9.659624672	5.106208722	20.88233614	41.19116078	10.8207226	29.46468732	27.49748294	7.072500082	16.01736284	11.09551816	12.78250103	73.5936054	2.598246442	3.390110612	11.67631812	8.964618637	2.9563847	19.07183041	20.10983394	7.180795067	18.83590902	16.30043551	5.490927847	24.07553486	7.295554374	19.34007875	20.42554662	4.102225726	11.20390407	7.242933867	29.93411136	14.52437492	25.08438175	51.00944961	8.417416248	33.51797696
UBE2W:protein_coding	7.370773641	0.02909237	0.02909237	0.02909237	4.494492525	0.02909237	0.02909237	0.02909237	0.696597226	0.2117221	0.02909237	0.602924795	0.02909237	0.02909237	0.02909237	1.091014937	0.02909237	0.02909237	0.02909237	0.02909237	0.02909237	0.076446678	0.639736717	0.02909237	0.02909237	0.02909237	0.02909237	0.02909237	1.019214288	0.184349294	0.972778878	0.02909237	0.02909237	0.02909237	0.803314264	0.02909237	0.02909237	0.02909237	0.02909237	0.039872863	0.02909237	0.092058545	0.02909237	0.02909237	0.165812491	0.043140849	0.318764402	0.02909237	0.741477419
RNU40	6.592798798	0.189650704	0.189650704	0.189650704	1.909887345	0.851114166	0.189650704	3.092044145	0.189650704	2.080811916	11.2902286	0.760728854	28.13086024	0.189650704	0.189650704	6.503305242	10.05554765	1.495539364	0.189650704	0.189650704	0.189650704	1.559268512	13.67660246	0.189650704	0.189650704	0.189650704	0.189650704	19.09621457	3.295071224	0.245057959	1.361661691	0.189650704	3.014415848	0.189650704	2.175155713	0.189650704	0.189650704	0.189650704	0.627355253	0.609389798	0.614671629	0.830032605	1.316808969	4.458770596	1.838709007	2.277124052	0.189650704	0.419078073	8.345449847
AC004878.8:antisense	5.230040977	0.078990058	0.078990058	0.078990058	0.078990058	0.078990058	0.078990058	0.078990058	0.078990058	0.078990058	2.954986594	0.078990058	0.078990058	0.078990058	0.078990058	0.078990058	0.078990058	0.078990058	0.078990058	0.078990058	0.078990058	0.078990058	0.078990058	0.078990058	0.078990058	0.078990058	41.19690206	0.078990058	0.078990058	0.089088696	0.078990058	0.078990058	0.078990058	0.078990058	0.078990058	0.078990058	0.078990058	0.078990058	0.078990058	0.078990058	0.078990058	0.078990058	0.078990058	0.078990058	0.078990058	0.078990058	0.078990058	0.078990058	0.078990058
AC007405.4:lincRNA	5.205305934	0.035702375	0.035702375	0.035702375	0.035702375	2.181049045	0.035702375	0.035702375	0.035702375	0.035702375	0.035702375	0.035702375	0.035702375	0.035702375	0.035702375	0.529653681	0.035702375	0.035702375	0.035702375	0.035702375	0.035702375	0.035702375	0.608649801	0.035702375	0.035702375	0.035702375	0.035702375	7.255712602	0.064311763	0.095967358	0.035702375	0.035702375	0.035702375	0.035702375	2.720887877	0.035702375	0.035702375	0.035702375	0.035702375	0.035702375	0.035702375	0.916289975	0.965673934	0.035702375	3.477380033	0.170873218	0.845920242	0.60357541	0.035702375
AC008738.2:miRNA	7.386271321	2.298568704	2.298568704	24.76755582	2.298568704	19.18943586	60.40253725	50.6416619	10.56706758	14.77530992	49.16891671	9.162397839	59.01833812	2.298568704	2.298568704	34.30184658	43.42760674	29.86805947	52.91880469	51.58056256	2.298568704	78.94581423	14.41946777	24.68570857	47.1378171	80.47952118	2.298568704	2.298568704	8.183201011	4.173764017	22.1354811	166.6712267	14.57631429	31.43689899	142.5973145	2.298568704	66.4326444	2.298568704	74.04707208	33.10176011	6.125687633	37.65734345	24.26428589	43.35197995	52.54132162	394.3360934	19.04358557	3.975197732	13.12856037
AC073342.12:antisense	5.251974749	0.017223278	0.017223278	0.017223278	0.017223278	0.017223278	0.017223278	0.017223278	0.017223278	0.017223278	0.017223278	0.017223278	0.017223278	0.017223278	0.017223278	0.113410996	0.017223278	0.017223278	0.017223278	0.017223278	0.017223278	0.017223278	0.017223278	0.017223278	0.017223278	0.017223278	0.017223278	0.017223278	0.017223278	0.025117687	0.017223278	0.017223278	0.017223278	0.017223278	0.738992141	0.017223278	0.017223278	0.017223278	0.017223278	0.017223278	0.017223278	0.017223278	0.017223278	0.159126872	0.017223278	0.017223278	0.017223278	0.017223278	0.017223278
AC073869.20:processed_pseudogene	6.892225678	0.02112455	0.02112455	0.02112455	0.02112455	0.02112455	0.02112455	0.02112455	0.02112455	0.02112455	0.02112455	0.02112455	0.02112455	0.02112455	0.02112455	0.02112455	0.02112455	0.02112455	0.02112455	0.02112455	0.02112455	0.02112455	0.405163315	0.02112455	0.02112455	0.02112455	0.02112455	0.02112455	0.02112455	0.146851985	0.02112455	0.02112455	0.02112455	0.02112455	0.02112455	0.02112455	0.02112455	0.02112455	0.02112455	0.02112455	0.02112455	0.02112455	0.02112455	0.807563029	0.02112455	0.02112455	0.02112455	0.02112455	0.02112455
ACADS:protein_coding	5.218353548	0.038965181	0.038965181	0.038965181	0.038965181	0.038965181	0.038965181	0.038965181	0.038965181	0.038965181	0.038965181	0.038965181	0.038965181	0.038965181	0.038965181	0.038965181	0.038965181	9.394405844	0.038965181	0.038965181	0.038965181	0.038965181	0.038965181	0.038965181	0.038965181	0.038965181	0.038965181	0.038965181	0.038965181	0.038965181	0.038965181	0.038965181	0.038965181	0.038965181	8.608589789	0.038965181	0.038965181	0.038965181	2.903337214	0.038965181	0.038965181	0.038965181	0.038965181	0.038965181	0.038965181	0.038965181	0.038965181	0.038965181	0.038965181
ACSL6:retained_intron	5.253471077	0.094153022	0.094153022	0.094153022	28.4235949	0.094153022	0.094153022	0.094153022	0.094153022	0.348404074	0.094153022	0.13384195	0.094153022	0.094153022	11.8334024	0.276733961	0.787360412	0.094153022	0.094153022	0.094153022	5.039659848	1.006245555	0.703813377	0.094153022	0.094153022	0.094153022	0.094153022	1.731799661	0.471045579	0.394425851	0.094153022	0.094153022	0.094153022	0.094153022	6.069939489	0.094153022	0.094153022	0.094153022	0.533353181	0.094153022	0.477421802	0.357803694	2.664335022	0.979925078	1.281501683	1.981551721	0.921136276	0.094153022	0.094153022
ADAMTS1:protein_coding	5.314946439	0.099793246	0.099793246	0.099793246	0.099793246	0.099793246	0.099793246	1.323351818	0.099793246	0.099793246	0.099793246	0.099793246	0.099793246	0.099793246	0.099793246	0.099793246	0.216578148	0.099793246	0.099793246	0.099793246	0.099793246	1.30235417	1.326458113	0.099793246	0.099793246	0.099793246	0.099793246	0.099793246	1.369697781	0.099793246	0.099793246	0.099793246	0.099793246	0.099793246	0.099793246	0.099793246	5.969496817	0.099793246	0.099793246	0.099793246	0.099793246	2.23182485	0.099793246	0.099793246	0.099793246	0.499365151	0.099793246	0.099793246	0.099793246
ALDOB:protein_coding	9.144385991	0.466498534	0.466498534	0.466498534	2.372484602	0.466498534	4.070337671	2.502470093	0.466498534	0.466498534	0.466498534	0.466498534	32.71469991	0.466498534	0.466498534	7.376206081	15.81834918	12.22253835	230.7088399	42.49564494	0.466498534	0.466498534	18.18198011	0.466498534	0.466498534	0.466498534	0.466498534	0.466498534	1.523043589	0.874810583	11.74483679	0.466498534	0.466498534	0.466498534	26.78970372	0.466498534	0.466498534	0.466498534	7.665234091	9.729286994	0.466498534	0.466498534	31.68819066	19.83459945	8.169601497	53.98916822	8.626868338	0.466498534	12.78134945
ARHGAP35:protein_coding	6.721441809	0.133199393	0.133199393	0.133199393	0.133199393	1.955913491	0.133199393	0.133199393	0.133199393	0.133199393	0.133199393	0.805699534	0.133199393	0.133199393	0.133199393	0.375315187	1.653924264	0.133199393	0.133199393	0.133199393	0.133199393	0.133199393	0.454219773	2.13250168	0.133199393	0.133199393	0.133199393	0.133199393	0.565114373	0.641901013	0.133199393	0.133199393	2.579180655	0.133199393	1.949976468	0.133199393	26.82766128	0.133199393	0.133199393	2.438871066	0.133199393	3.448117233	0.133199393	0.133199393	5.981386516	1.984039386	0.133199393	0.133199393	0.133199393
BIRC3:protein_coding	5.388868118	0.229102127	0.229102127	0.229102127	0.229102127	0.229102127	0.229102127	0.229102127	0.229102127	0.229102127	0.229102127	0.68556442	0.229102127	0.229102127	100.8599758	0.229102127	0.229102127	0.229102127	0.229102127	0.229102127	0.229102127	0.229102127	0.285578311	0.229102127	0.229102127	0.229102127	0.229102127	0.229102127	0.229102127	0.272936928	0.229102127	0.229102127	0.229102127	0.229102127	0.229102127	0.229102127	0.229102127	0.229102127	0.229102127	0.229102127	0.229102127	0.229102127	0.229102127	0.229102127	2.51918764	0.229102127	0.229102127	0.229102127	0.229102127
C2orf68:protein_coding	5.601278909	0.044833014	0.044833014	0.044833014	0.044833014	0.044833014	0.044833014	1.348464326	0.044833014	0.175854705	0.044833014	0.044833014	0.044833014	0.044833014	0.044833014	0.044833014	0.376639945	0.044833014	0.044833014	0.044833014	3.00382023	0.899006031	0.731885864	0.044833014	0.044833014	0.044833014	0.044833014	7.805117865	0.044833014	0.122981423	0.044833014	0.044833014	0.044833014	0.044833014	0.044833014	0.044833014	0.044833014	0.044833014	0.044833014	0.044833014	0.044833014	0.044833014	0.044833014	0.998785542	0.044833014	0.434232481	0.044833014	0.044833014	0.044833014
C3orf58:protein_coding	5.216409949	0.064408806	0.064408806	0.064408806	0.064408806	0.064408806	0.064408806	0.064408806	0.064408806	0.064408806	0.064408806	0.064408806	0.064408806	0.064408806	0.064408806	0.064408806	0.064408806	0.064408806	0.064408806	0.064408806	0.064408806	0.064408806	0.640318874	0.064408806	0.064408806	0.064408806	0.064408806	0.064408806	0.064408806	0.064408806	1.020961751	0.064408806	0.064408806	0.064408806	0.064408806	0.064408806	0.064408806	0.064408806	0.064408806	0.064408806	0.064408806	0.064408806	0.064408806	0.064408806	0.064408806	0.064408806	0.064408806	0.064408806	0.064408806
CBL:protein_coding	5.423099142	0.082140802	1.617419037	0.082140802	0.082140802	1.703705034	4.518233064	1.335215279	0.082140802	0.166101114	0.082140802	0.101827953	0.082140802	0.082140802	0.082140802	0.153019151	0.082140802	0.082140802	0.082140802	0.082140802	0.082140802	0.082140802	2.168733553	0.193919766	0.082140802	0.082140802	7.187779972	0.082140802	1.951664815	0.184375361	0.082140802	0.082140802	0.082140802	0.082140802	0.349927236	0.147618767	0.082140802	0.082140802	1.18978788	0.082140802	0.082140802	0.114250546	1.042937757	0.082140802	1.557493439	0.385259898	0.082140802	0.318842331	0.082140802
CDC42EP5:protein_coding	5.304605522	0.118246563	35.89836025	0.118246563	0.118246563	0.118246563	2.27208913	0.118246563	0.118246563	0.118246563	0.118246563	0.347653992	0.118246563	0.118246563	0.118246563	0.118246563	0.118246563	0.118246563	0.118246563	0.118246563	0.118246563	0.118246563	0.118246563	0.118246563	0.118246563	0.118246563	0.118246563	0.118246563	0.118246563	0.118246563	0.118246563	0.118246563	0.118246563	0.118246563	5.839018488	0.118246563	0.118246563	6.087126072	2.986473562	0.118246563	0.118246563	0.118246563	0.118246563	0.118246563	1.269190767	0.780522835	0.118246563	0.118246563	0.118246563
CIITA:processed_transcript	5.162888401	0.010454269	0.010454269	0.010454269	0.010454269	0.010454269	0.010454269	0.010454269	0.010454269	0.042852947	0.010454269	0.010454269	0.010454269	0.010454269	0.010454269	0.010454269	0.010454269	0.010454269	0.010454269	0.010454269	0.010454269	0.010454269	0.031629212	0.010454269	0.010454269	0.010454269	0.010454269	0.010454269	0.010454269	0.010454269	0.010454269	0.010454269	0.010454269	0.010454269	0.010454269	0.010454269	0.010454269	0.010454269	0.010454269	0.010454269	0.035621879	0.010454269	0.010454269	0.010454269	0.010454269	0.010454269	0.010454269	0.010454269	0.010454269
CTA0	7.235692995	0	53.83440237	0	0	0	88.73283589	3.969535787	7.895007457	0	62.18695498	3.267101333	0	0	0	3.42460649	0.57440596	0	0	0	0	3.586427632	2.675129405	4.13061051	0	0	0	0	0.057457084	1.194573069	20.96971721	145.1750561	6.26826799	89.82112469	10.22807175	0	13.56178988	0	29.37109766	1.755139779	0	10.90835952	212.0232403	0	0	2.126973001	4.907473051	0	0
CTD0	5.335817489	0.151637359	0.151637359	0.151637359	0.151637359	1.693471043	0.151637359	0.151637359	0.151637359	2.07648924	17.51859917	0.297799946	0.151637359	0.151637359	0.151637359	0.151637359	0.151637359	0.151637359	0.151637359	0.151637359	0.151637359	0.151637359	1.005683147	0.151637359	0.151637359	0.151637359	0.151637359	0.151637359	1.413999865	1.035512842	0.151637359	0.151637359	0.271355704	0.151637359	36.97955164	0.151637359	0.151637359	0.151637359	0.510015114	0.196994742	1.126560394	1.741164378	0.151637359	0.151637359	0.151637359	1.143473026	0.408217069	0.151637359	0.151637359
CTD0	5.462363284	0.039441043	0.039441043	0.039441043	0.039441043	1.633525392	0.039441043	0.039441043	0.039441043	0.197402038	0.039441043	0.148124147	0.039441043	0.039441043	0.039441043	0.144215172	0.525191257	0.039441043	0.039441043	0.039441043	0.039441043	0.039441043	0.199818113	0.862275128	0.039441043	0.039441043	0.039441043	0.039441043	0.3792748	0.430274526	0.039441043	0.039441043	0.039441043	0.039441043	3.327601914	0.039441043	0.039441043	0.039441043	0.68209553	0.039441043	0.488193111	0.039441043	3.941607542	0.462359291	1.185576046	0.524787573	0.039441043	0.108175624	0.039441043
CTD0	5.234516571	0.018332218	0.018332218	0.018332218	0.018332218	0.018332218	0.018332218	0.018332218	0.018332218	0.018332218	0.018332218	0.034812696	0.018332218	0.018332218	0.018332218	0.018332218	0.018332218	0.018332218	0.018332218	0.018332218	0.018332218	0.018332218	0.034351029	0.018332218	0.018332218	0.018332218	0.018332218	0.018332218	0.018332218	0.066850198	0.018332218	0.018332218	0.018332218	0.018332218	0.128979729	0.018332218	0.018332218	0.018332218	0.138528944	0.018332218	0.018332218	0.018332218	0.018332218	0.018332218	0.018332218	0.084940703	0.018332218	0.018332218	0.186566849
CXXC5:protein_coding	6.493318907	1.29813682	1.29813682	1.29813682	1.29813682	1.29813682	1.29813682	1.29813682	1.29813682	4.238209899	1.29813682	2.152218277	329.5001032	1.29813682	1.29813682	1.849687169	1.608370639	1.29813682	1.29813682	1.29813682	1.29813682	5.291322789	2.025563024	1.29813682	1.29813682	1.29813682	1.29813682	1.29813682	5.093261361	1.305544207	5.799464375	1.29813682	10.41604023	1.29813682	3.208304889	1.29813682	8.314807906	7.277170695	1.585447469	1.29813682	1.29813682	1.29813682	1.29813682	3.676615044	4.756843452	2.403808401	1.29813682	1.29813682	1.29813682
CYP17A1:processed_transcript	5.274749596	0.072485196	0.072485196	0.072485196	0.072485196	0.072485196	0.936664371	0.072485196	1.682901175	0.177630951	0.072485196	0.351905663	0.072485196	18.24336107	0.072485196	0.747082941	0.130733336	0.072485196	0.072485196	0.072485196	0.072485196	0.30097832	0.256895557	0.072485196	0.072485196	0.072485196	0.072485196	0.072485196	0.072485196	0.213712711	0.072485196	0.072485196	1.978343473	1.136572675	3.088827431	0.072485196	0.072485196	3.066077582	0.277986856	0.150511948	0.422995805	0.426945609	1.171734044	0.072485196	0.072485196	0.224326872	0.421915215	0.072485196	0.951362562
DOCK10:nonsense_mediated_decay	6.474761448	1.34309716	1.34309716	182.648189	12.61413598	10.57137318	71.67033509	24.21854112	18.02298731	4.731245203	113.0848192	9.741657899	20.41305447	1.34309716	1.34309716	16.87009478	9.387168418	154.2855154	1.34309716	34.48164933	21.01909347	29.74251884	2.418666043	2.900378678	1.34309716	1.34309716	1.34309716	15.67714355	1.967884535	1.875192704	12.77642207	1.34309716	17.10434141	60.12331297	48.04173874	12.28980336	8.273980395	1.34309716	28.30389812	6.551254887	2.721735798	19.17524806	1.34309716	11.03436498	2.481903655	3.723991398	30.2968801	4.725329949	30.4726202
DPH6:processed_transcript	5.610409397	0.331952422	0.331952422	0.331952422	0.331952422	1.305516877	0.331952422	0.331952422	0.331952422	1.452152518	0.331952422	1.501127153	0.331952422	0.331952422	0.331952422	0.331952422	0.331952422	0.331952422	0.331952422	0.331952422	0.331952422	0.940531486	0.99564217	0.331952422	0.331952422	0.331952422	0.331952422	11.39000926	0.331952422	1.241141104	3.272047013	0.331952422	0.331952422	0.331952422	19.51743698	0.331952422	0.331952422	51.96837565	7.629852997	1.440325911	2.600872391	0.331952422	0.331952422	4.863083896	0.624798015	3.043078226	0.331952422	0.331952422	0.331952422
DYNC1H1:protein_coding	6.158263761	0.355802394	0.355802394	0.355802394	0.355802394	4.369098911	0.355802394	0.355802394	0.355802394	0.355802394	0.355802394	0.441355526	0.355802394	0.355802394	0.355802394	2.665887153	3.344346883	0.355802394	0.355802394	0.355802394	0.355802394	0.355802394	0.526966258	0.355802394	0.355802394	0.355802394	0.355802394	0.355802394	1.415489195	0.355802394	0.355802394	0.355802394	0.355802394	0.355802394	1.422528857	0.355802394	0.355802394	0.355802394	6.773706163	2.318787	0.355802394	0.355802394	0.355802394	0.355802394	0.355802394	4.03585388	16.7250734	0.355802394	0.355802394
DYNC1H1:retained_intron	5.457727248	0.104090589	0.104090589	0.104090589	0.104090589	0.104090589	0.104090589	0.104090589	0.104090589	0.104090589	0.104090589	0.261961654	0.104090589	0.104090589	0.104090589	1.382929378	0.703520664	0.104090589	0.104090589	0.104090589	0.104090589	0.104090589	0.134013071	0.104090589	0.104090589	0.104090589	0.104090589	0.104090589	0.104090589	0.104090589	0.104090589	0.104090589	0.104090589	0.104090589	0.596197777	0.104090589	0.104090589	18.58827905	0.104090589	0.104090589	0.104090589	0.446066477	0.104090589	0.104090589	0.104090589	0.582636441	0.104090589	0.104090589	0.104090589
EIF2B4:nonsense_mediated_decay	5.270066941	0.110086066	0.110086066	0.110086066	0.110086066	0.288532177	0.110086066	0.412739631	0.110086066	0.840124042	0.110086066	0.110086066	0.110086066	0.110086066	0.110086066	0.110086066	0.803382512	0.110086066	0.110086066	0.110086066	7.529299333	0.110086066	0.20021139	0.110086066	0.110086066	39.7558997	0.110086066	0.110086066	0.188615436	0.130318355	0.589103322	0.110086066	0.110086066	3.804121427	0.110086066	6.530900385	0.110086066	0.110086066	0.110086066	0.2906687	0.110086066	0.901139696	0.728913075	0.553028992	1.255176509	0.514843777	0.110086066	0.110086066	0.110086066
EIF2B4:retained_intron	5.285826738	0.129663124	0.129663124	0.129663124	0.129663124	0.387227935	0.129663124	0.432092792	0.129663124	3.096287944	0.129663124	0.243699026	0.129663124	0.129663124	0.129663124	0.129663124	0.822446682	0.129663124	0.129663124	0.129663124	7.543387789	0.129663124	0.401640249	0.129663124	0.129663124	39.74614749	2.87357804	0.129663124	0.522019501	0.215975537	0.608326012	0.129663124	0.129663124	3.820965704	13.49520632	6.545727439	0.129663124	0.129663124	0.129663124	0.310112167	0.129663124	0.920131547	0.748032336	0.867355198	3.666415221	0.417486922	0.129663124	0.469501132	0.129663124
ENTHD1:protein_coding	6.391695909	0	0	0	0	0	0	0.428455531	0	0	0	0	0	0	0	0	0	0	0	0	0	0	0.357243906	0	0	0	0	0	0	0	0	0	0	0	0	0	0	0	0	0	0	0	0	0	0	0	6.010518407	0	0
EPCAM:protein_coding	6.932532375	0.022176869	0.022176869	0.022176869	0.022176869	0.022176869	0.022176869	0.022176869	0.022176869	0.022176869	0.022176869	0.022176869	0.022176869	0.022176869	0.022176869	0.022176869	0.022176869	0.022176869	0.022176869	0.022176869	0.022176869	0.022176869	0.022176869	0.022176869	0.022176869	0.022176869	0.022176869	0.022176869	0.022176869	0.022176869	0.022176869	0.022176869	0.022176869	0.022176869	0.022176869	0.022176869	0.022176869	0.022176869	0.022176869	0.022176869	0.022176869	0.022176869	0.022176869	3.344088653	0.022176869	0.022176869	0.022176869	0.022176869	0.022176869
FAM95B1:processed_transcript	5.77530535	0.028656344	0.028656344	0.028656344	0.028656344	0.028656344	0.028656344	0.028656344	0.028656344	0.028656344	0.028656344	0.028656344	0.028656344	0.028656344	0.028656344	0.169448015	0.414717013	0.028656344	0.028656344	0.028656344	0.028656344	0.028656344	1.152824919	0.028656344	0.028656344	0.028656344	0.028656344	0.028656344	0.37848766	0.028656344	1.095615352	0.028656344	0.028656344	0.028656344	3.198054043	0.028656344	0.028656344	0.028656344	0.028656344	0.229770465	0.028656344	0.028656344	0.028656344	0.521960018	0.028656344	0.909243895	0.028656344	0.028656344	0.028656344
FYB:protein_coding	5.245580019	0.090214259	0.090214259	0.090214259	0.090214259	0.090214259	0.090214259	0.090214259	0.090214259	0.090214259	0.090214259	0.090214259	38.40628462	0.090214259	0.090214259	0.090214259	1.706459095	0.090214259	0.090214259	0.090214259	0.090214259	0.090214259	1.314822386	0.090214259	0.090214259	0.090214259	0.090214259	0.090214259	0.090214259	0.332784581	0.090214259	0.090214259	0.090214259	0.090214259	0.090214259	0.090214259	0.090214259	0.090214259	0.090214259	0.090214259	0.090214259	0.090214259	0.090214259	0.090214259	4.66647933	0.090214259	0.090214259	0.090214259	0.090214259
GNAI2P2:processed_pseudogene	5.269978756	0.089006007	0.089006007	0.089006007	0.089006007	1.52238254	0.089006007	0.089006007	0.089006007	1.799357825	17.44522311	0.089006007	0.089006007	0.089006007	0.089006007	0.089006007	0.089006007	0.089006007	0.089006007	0.089006007	0.089006007	0.089006007	0.378580318	0.089006007	0.089006007	0.089006007	0.089006007	0.089006007	0.089006007	0.458731701	0.089006007	0.089006007	0.089006007	0.089006007	19.37655965	0.089006007	0.089006007	0.089006007	0.447162038	0.089006007	1.06332587	1.677549607	0.089006007	0.089006007	0.089006007	1.015229873	0.089006007	0.089006007	0.089006007
GRIN2B:protein_coding	5.400360494	0.25020389	18.01538272	0.25020389	0.25020389	0.25020389	19.49947674	1.458513219	0.25020389	0.25020389	0.25020389	1.161428274	57.66623565	0.25020389	0.25020389	0.25020389	1.172839163	0.25020389	0.25020389	33.50817318	24.93382909	0.25020389	2.193204479	0.25020389	0.25020389	0.25020389	0.25020389	0.25020389	2.444839832	0.654079258	4.075045794	0.25020389	0.25020389	0.25020389	5.931043096	0.25020389	0.25020389	0.25020389	11.64302752	0.790920341	0.25020389	0.25020389	0.25020389	0.25020389	0.25020389	0.513265243	0.25020389	0.25020389	0.25020389
HMBOX1:protein_coding	10.57031197	0	0	0	0	1.13664714	0	0	0	0	0	0	0	0	0	0	1.692772339	0	0	0	0	4.867421488	0.651791338	0	0	0	0	0	0	0	0	0	0	0	3.148163057	0	0	0	0	0	0	0	0	0	0	1.534919814	0	0	0
HOMER2:protein_coding	10.36581147	0	0	0	0	0	0	0	0	1.086440739	0	3.384796173	0	0	0	0	0.369018382	0	0	0	0	0	1.294696707	0	0	0	0	1.579278039	1.864732917	0.096446876	0	0	0	0	4.262835576	0	0	0	0	0	1.842974167	0.496805612	0	0.275860008	1.008607302	5.856323801	0	0	0
HSPA5:protein_coding	5.458830266	0.264953444	0.264953444	0.264953444	0.264953444	0.264953444	0.264953444	3.920653823	0.264953444	0.264953444	0.264953444	0.264953444	0.264953444	0.264953444	0.264953444	0.264953444	0.962804159	0.264953444	0.264953444	0.264953444	60.00855444	0.264953444	2.43007438	1.053033872	0.264953444	0.264953444	0.264953444	2.937446945	0.581134364	0.264953444	0.264953444	0.264953444	0.264953444	0.264953444	1.697219555	0.264953444	0.264953444	0.264953444	10.31829963	0.264953444	0.474256281	0.264953444	0.264953444	0.264953444	2.570178543	0.662895207	0.264953444	0.264953444	2.107620195
HSPA8:protein_coding	6.900132566	0.9339974	0.9339974	0.9339974	0.9339974	3.62211882	2.585781241	3.818332763	3.088691031	5.643633389	0.9339974	1.329846128	0.9339974	0.9339974	0.9339974	5.84284083	14.8997783	0.9339974	0.9339974	17.44569004	0.9339974	1.239715106	4.616120221	1.839254594	0.9339974	0.9339974	37.97509343	30.09763586	1.720914898	2.201114424	2.545212221	0.9339974	4.860614645	14.60171582	14.54742336	0.9339974	2.88743472	0.9339974	0.9339974	4.50761143	2.429964607	3.779548872	0.9339974	6.567590181	79.51410766	8.502750144	2.804109587	1.91705362	2.345094772
HSPA8:retained_intron	6.41875225	0.759362388	0.759362388	0.759362388	0.759362388	1.106061119	2.326220742	2.771155748	2.803273723	4.591881631	0.759362388	1.134858788	0.759362388	0.759362388	0.759362388	5.415820542	12.21856117	0.759362388	0.759362388	3.369821347	0.759362388	1.049361799	2.765344482	1.618076319	0.759362388	0.759362388	35.89601242	28.42356966	1.505820989	1.807345633	0.950409284	0.759362388	3.035587833	2.379987485	11.74501738	0.759362388	1.222613012	0.759362388	0.759362388	3.595687931	1.950353248	3.458611517	0.759362388	6.103307335	67.23767021	3.911820857	2.533323865	1.691875355	2.097909024
KATNBL1:retained_intron	5.171168922	0.017134442	0.017134442	0.017134442	0.017134442	0.017134442	0.017134442	0.017134442	0.017134442	0.989396676	0.017134442	0.017134442	0.017134442	0.017134442	0.017134442	0.017134442	0.017134442	0.017134442	0.017134442	0.017134442	0.017134442	0.017134442	0.314205269	0.017134442	0.017134442	0.017134442	0.017134442	0.017134442	0.017134442	0.219224178	0.017134442	0.017134442	0.017134442	0.017134442	1.833213377	0.566855722	0.017134442	0.017134442	0.017134442	0.017134442	0.094059357	0.017134442	0.017134442	0.017134442	0.017134442	0.609468156	0.017134442	0.017134442	0.017134442
KDM2B:retained_intron	5.307676369	0.038890065	0.038890065	0.038890065	0.038890065	0.038890065	0.038890065	0.965996384	0.038890065	0.038890065	0.038890065	0.076178613	0.038890065	0.038890065	0.038890065	0.038890065	0.133278808	0.038890065	0.038890065	0.038890065	0.038890065	0.038890065	1.075193957	0.038890065	0.038890065	0.038890065	0.038890065	3.71815585	0.1671865	0.540261847	0.234537267	0.038890065	0.50124426	0.038890065	4.182700487	0.038890065	0.038890065	0.038890065	0.038890065	0.302305026	0.095509142	0.077353594	0.038890065	0.943456061	0.818380918	0.295699883	0.038890065	0.038890065	0.038890065
LETM1:protein_coding	6.132153568	0.027165225	0.027165225	0.027165225	0.027165225	0.027165225	0.027165225	0.027165225	0.027165225	0.118337606	0.027165225	0.140110954	0.027165225	0.027165225	0.027165225	2.612102451	0.027165225	0.027165225	0.027165225	0.027165225	0.027165225	0.027165225	0.916002801	0.027165225	0.027165225	0.027165225	0.882124038	0.027165225	0.060951178	0.119606268	0.067647031	0.027165225	0.027165225	0.027165225	1.459803213	0.410193775	0.027165225	0.027165225	0.027165225	0.098383505	0.174137499	1.067085786	0.027165225	1.075293682	0.349737656	0.439714225	1.21361976	0.697788847	0.027165225
LINC00333:lincRNA	6.391695909	0	0	0	0	0	0	0	0	0	0	0	0	0	0	0	0	0	0	0	0	0	0	0	0	0	0	0	0	0	0	0	0	0	0	0	0	0	0	0	0	0	0	0	0	0	0	0	0
LINC00610:lincRNA	5.21368873	0.018204046	0.018204046	0.018204046	0.018204046	1.455595475	0.018204046	0.018204046	0.018204046	0.050873428	0.018204046	0.053559598	0.018204046	0.018204046	0.018204046	0.018204046	0.018204046	0.018204046	0.018204046	0.018204046	0.018204046	0.018204046	0.38500667	0.018204046	0.018204046	0.018204046	0.018204046	0.018204046	0.650761645	0.109875795	0.018204046	0.018204046	0.018204046	0.018204046	0.018204046	0.018204046	0.018204046	0.018204046	0.018204046	0.018204046	0.018204046	0.018204046	0.018204046	0.018204046	0.018204046	0.018204046	0.018204046	0.018204046	0.018204046
LONRF2:protein_coding	5.54003819	0.155700433	18.72867413	0.155700433	0.155700433	0.155700433	4.627822764	0.155700433	0.155700433	0.155700433	0.155700433	1.34652341	0.155700433	0.155700433	0.155700433	0.155700433	0.637994499	0.155700433	0.155700433	0.155700433	0.155700433	0.155700433	0.247654555	0.155700433	0.155700433	0.155700433	0.155700433	3.915657384	0.198410556	0.16716123	0.155700433	0.155700433	0.155700433	0.155700433	0.403165052	7.812834676	0.155700433	0.155700433	7.599989891	2.228478829	0.473934878	3.457495558	16.48353871	0.155700433	0.497094484	4.601904523	0.155700433	0.155700433	0.155700433
LRPPRC:protein_coding	7.503276482	2.291805322	38.24516529	2.291805322	2.291805322	4.454526733	4.456076733	12.07336298	2.668234062	10.38789947	19.75019186	4.182054672	37.15156008	2.291805322	713.7667593	3.951644392	2.992020017	2.291805322	2.291805322	2.291805322	2.291805322	2.355896623	3.300514379	2.291805322	17.60182292	109.0689527	2.291805322	16.84877265	2.609057309	2.46047609	2.291805322	2.291805322	27.77131836	17.21539455	4.468052735	5.997454565	2.291805322	20.28514727	2.580016809	2.291805322	2.30827684	2.520076001	6.041818187	7.660160758	41.61338475	3.374324326	7.192483292	2.291805322	13.3852582
MECP2:protein_coding	5.605437895	0.098976637	0.098976637	0.098976637	0.098976637	0.207792831	0.098976637	0.098976637	0.098976637	0.098976637	0.098976637	0.342543103	0.098976637	0.098976637	0.098976637	0.098976637	0.134207573	0.098976637	0.098976637	0.098976637	0.098976637	0.098976637	0.868392828	0.250887487	0.098976637	0.098976637	0.098976637	0.098976637	1.439815508	0.185339994	0.245028671	0.098976637	0.098976637	0.098976637	0.098976637	0.098976637	0.098976637	0.098976637	1.504478527	0.677101618	0.098976637	0.098976637	0.098976637	0.098976637	4.986898754	0.405806597	0.098976637	0.098976637	0.098976637
METAP1D:processed_transcript	5.217707687	0.06738233	0.06738233	0.06738233	34.00345869	0.06738233	0.06738233	0.06738233	0.06738233	0.06738233	0.06738233	0.978636571	0.06738233	0.06738233	0.06738233	0.06738233	0.06738233	0.06738233	0.06738233	0.06738233	0.06738233	0.06738233	0.475185939	0.06738233	0.06738233	0.06738233	0.06738233	0.06738233	0.06738233	0.429984542	0.06738233	0.06738233	0.06738233	0.06738233	3.475997539	0.06738233	0.06738233	0.06738233	0.06738233	0.06738233	0.06738233	0.06738233	0.06738233	0.06738233	0.06738233	0.330452303	0.06738233	0.06738233	0.06738233
MRP63:protein_coding	5.594476341	0.1493168	0.1493168	0.1493168	0.1493168	0.450610178	2.410636639	0.1493168	0.1493168	0.834103704	0.1493168	0.264009617	0.1493168	0.1493168	0.1493168	0.799667363	0.4609298	0.1493168	0.1493168	0.1493168	0.1493168	0.1493168	1.301657237	0.1493168	0.1493168	0.1493168	0.1493168	22.96389462	0.536041054	0.813119929	0.1493168	0.1493168	0.376855636	5.346910196	15.54030641	0.1493168	0.1493168	0.1493168	2.491479644	0.167465653	0.441888835	0.1493168	1.455372723	0.1493168	0.1493168	0.570147365	0.1493168	1.345601676	0.1493168
MT0	4.121127727	0	694.8741492	228.9544497	63.08762759	51.4123023	588.5306071	843.4993673	4.857069667	21.08578735	512.2390471	27.28601398	781.7285252	241.6962681	167.2747001	219.9761202	459.3292392	90.86685503	346.2306733	94.951301	88.27836333	52.23494875	25.73613	479.6342536	979.6625849	446.9644668	0	56.87855349	118.2267178	0	70.61220672	402.2753677	45.59929795	424.5595668	515.6593327	32.92266738	610.6154919	15.59964794	495.1416428	7604.527514	66.84424021	296.3042591	458.4835617	405.5581709	641.0472784	970.1782247	965.4477055	59.23165624	57.86964205
MT0	10.69717934	5.59205588	111.2510929	5.59205588	22.41117385	17.59738739	133.8584861	90.63186786	16.65447069	12.81482295	31.24523978	16.76985639	138.3913519	5.59205588	5.59205588	57.62301981	100.2498148	74.75178508	5.59205588	13.833846	5.59205588	15.00956943	13.90243636	93.898012	305.5439413	110.1902592	5.59205588	41.24183363	20.04323269	6.793087487	14.12269993	146.9653311	10.07197803	137.1635197	84.42837645	7.407070902	49.26062288	17.34283019	52.176524	989.8454355	15.19261437	34.28899096	49.67391623	66.94479584	210.6499638	46.5315542	329.637447	17.36864578	27.32620533
MT0	6.257979438	1.015115983	19.10008194	47.32357396	1.015115983	3.190864961	38.02935734	8.395475041	1.015115983	2.498644514	1.015115983	2.638463471	1.015115983	1.015115983	1.015115983	8.52938441	15.3385783	43.6305418	1.015115983	9.479275676	21.11747581	5.044951403	2.553541855	4.197169173	108.830799	1.015115983	1.015115983	44.94907803	6.12172423	1.220688704	3.935385023	1.015115983	1.015115983	1.015115983	22.70173634	1.015115983	5.735829367	1.015115983	1.015115983	81.74774898	2.141926114	4.230155934	1.015115983	7.315924196	24.28478687	9.986304214	30.59630484	1.015115983	1.015115983
MTHFD2:protein_coding	5.409979786	0.258394643	0.258394643	0.258394643	0.258394643	0.258394643	0.869652172	1.198451467	0.258394643	1.255768521	0.258394643	0.258394643	0.258394643	0.258394643	0.258394643	0.978028651	0.413308522	0.258394643	110.0923309	0.258394643	0.258394643	0.258394643	0.840237517	0.258394643	0.258394643	0.258394643	6.751369866	18.42222317	0.258394643	0.543262594	1.516915311	0.258394643	2.994604099	0.258394643	2.744451181	0.258394643	0.258394643	6.499298855	4.531888547	0.258394643	1.190767151	1.533105513	0.999778792	0.258394643	2.185167174	3.250446708	3.487970201	0.447025889	0.258394643
MYH11:retained_intron	5.521612756	0.357057206	0.357057206	0.357057206	125.1331398	0.357057206	0.357057206	0.357057206	0.357057206	0.899643757	0.357057206	0.696720817	2.489522282	0.357057206	0.357057206	0.689199784	0.357057206	0.357057206	0.357057206	0.357057206	5.720128415	0.357057206	7.398357231	0.357057206	0.357057206	0.357057206	0.357057206	0.357057206	3.50101687	0.986331087	0.357057206	0.357057206	0.357057206	0.357057206	3.733706787	0.357057206	0.357057206	0.357057206	0.595071289	1.797437759	0.449555539	1.926223724	4.073311055	2.485068205	1.896113357	1.216394066	5.213617443	3.016362767	0.638944013
NAV1:processed_transcript	5.708486203	0.245895232	0.245895232	0.245895232	3.245364383	1.190451169	3.648733636	4.731535279	0.245895232	0.632320972	13.97062215	0.910366616	20.54562078	0.245895232	0.245895232	4.59544531	0.796361649	0.245895232	0.245895232	13.47423202	0.245895232	2.135321544	0.502595654	1.074748357	0.245895232	28.22647227	2.668381854	2.788963395	0.245895232	0.335293871	4.556326009	0.245895232	2.642701352	19.79926636	4.932369912	0.245895232	2.705174072	3.389290008	2.51163952	0.819414259	1.053043986	0.245895232	1.530935329	0.55850828	0.245895232	0.664425197	6.666922619	1.145981114	6.059896084
NEDD4L:protein_coding	6.019621536	0.360771914	0.360771914	0.360771914	0.360771914	0.360771914	32.30204723	1.422897409	0.360771914	0.360771914	0.360771914	0.360771914	0.360771914	0.360771914	0.360771914	2.925623107	2.10504597	0.360771914	0.360771914	0.360771914	0.360771914	1.8686249	0.937873901	2.078035834	0.360771914	0.360771914	0.360771914	0.360771914	0.429669207	0.44952533	0.360771914	0.360771914	0.360771914	0.360771914	4.356565016	0.360771914	2.544459242	0.360771914	0.360771914	1.945103328	0.512798786	1.51748254	0.360771914	0.360771914	9.996607989	8.95704169	0.360771914	0.360771914	3.37221435
NUDT19:protein_coding	5.569220237	0.068638982	0.068638982	0.068638982	0.404231131	0.095813981	0.068638982	0.068638982	0.068638982	0.095945171	0.068638982	1.343863192	0.068638982	0.068638982	0.068638982	0.068638982	0.068638982	0.068638982	0.068638982	0.068638982	3.583723967	0.068638982	0.549780824	0.068638982	0.068638982	0.068638982	0.068638982	0.068638982	0.124447611	0.260867575	0.068638982	0.068638982	0.327225591	0.068638982	10.7830387	0.068638982	0.068638982	0.068638982	0.137775398	0.261141528	0.364188864	0.911908535	0.068638982	0.068638982	0.068638982	0.909147171	0.253372789	0.068638982	0.068638982
NUDT3:protein_coding	6.522521435	0.132070644	0.132070644	0.132070644	0.132070644	0.132070644	0.132070644	6.129279585	0.132070644	0.132070644	10.83605007	0.414738485	0.132070644	0.132070644	0.132070644	0.132070644	1.047934881	0.132070644	0.132070644	0.132070644	0.132070644	0.132070644	1.84665563	0.132070644	0.132070644	0.132070644	0.132070644	0.132070644	0.521093849	0.33854002	0.132070644	0.132070644	0.132070644	0.132070644	3.656538557	6.948025797	0.132070644	0.132070644	0.202753231	0.243893195	1.162160129	0.132070644	0.132070644	0.175956155	0.132070644	3.4125263	0.132070644	0.132070644	0.132070644
NWD1:protein_coding	5.406244584	0.240020282	0.240020282	0.240020282	0.240020282	0.240020282	0.240020282	0.240020282	0.240020282	0.240020282	0.240020282	0.82939013	0.240020282	0.240020282	0.240020282	1.944213642	0.240020282	0.240020282	0.240020282	0.240020282	0.240020282	0.240020282	1.033351451	0.240020282	0.240020282	0.240020282	0.240020282	11.06295628	0.240020282	0.341564508	0.240020282	63.82460074	7.040330658	0.240020282	1.66466092	0.240020282	0.240020282	0.240020282	0.240020282	0.348500962	0.517604942	0.504023876	1.833215124	0.240020282	0.240020282	3.360530407	0.240020282	0.240020282	2.989304701
OPHN1:protein_coding	6.028460247	0.958820731	18.44626035	0.958820731	0.958820731	14.52881309	7.274931211	3.337658188	8.805623445	2.503680696	0.958820731	2.470650963	0.958820731	0.958820731	0.958820731	9.839484199	16.23190029	14.69462551	0.958820731	33.6968379	0.958820731	9.618131541	8.014700281	44.03567715	30.74552312	0.958820731	14.44817108	97.72425599	14.06038479	1.676978564	12.56770846	47.75570026	16.5295639	15.47626031	18.28019567	4.563619695	16.17462492	0.958820731	15.28872699	35.02364878	6.43698876	4.067635927	10.74074509	17.8820814	63.88528306	7.820960633	29.56264863	4.300173563	4.556001216
ORC4:protein_coding	6.869354289	0.306090074	0.306090074	0.306090074	5.111211221	4.83911403	0.533228194	0.306090074	7.484861879	5.104713078	0.306090074	1.08941371	3.354837064	0.306090074	6.706254473	1.449163712	1.233657195	0.306090074	0.306090074	0.306090074	7.855615255	0.882631606	3.00243996	0.306090074	0.306090074	0.306090074	2.925630482	26.11900594	0.439271188	1.490645275	1.092626089	0.306090074	0.306090074	0.306090074	22.7775899	0.306090074	0.306090074	3.327503254	3.527449597	0.535783085	1.11718172	1.218093205	13.37620391	0.306090074	2.867509182	2.2516612	0.306090074	1.027054599	0.306090074
PCDHGA3:protein_coding	5.379690492	0.072799623	0.072799623	0.072799623	0.072799623	0.072799623	0.072799623	0.072799623	0.072799623	0.072799623	0.072799623	0.072799623	0.072799623	0.072799623	0.072799623	0.917914614	0.072799623	0.072799623	0.072799623	0.072799623	0.072799623	0.072799623	0.072799623	0.072799623	0.072799623	0.072799623	0.072799623	0.072799623	0.072799623	0.074691289	0.072799623	0.072799623	0.072799623	0.072799623	9.06244672	0.072799623	0.072799623	0.072799623	0.072799623	0.072799623	0.072799623	0.072799623	0.072799623	0.072799623	0.072799623	0.072799623	0.072799623	0.072799623	0.072799623
PSMD9:retained_intron	7.345139461	0	0	0	0	0	0.309249101	0.305271511	0	1.073897368	0	0.983672683	0	0	0	0.663196478	0.057919644	0	0	0	1.728764017	0	1.477542944	0.083204621	0	0	0	0.449919624	0.461231885	0.433879608	0	0	3.199613781	0	6.640545443	0	0	0	1.271697028	0.678788619	0.547247002	0.713598838	0.102325459	1.124316719	0.368471479	0.94301061	0.590126055	0.933398846	0
PSMG30	7.018986174	0.027859665	0.027859665	0.027859665	0.027859665	0.027859665	0.027859665	0.027859665	0.027859665	0.027859665	0.027859665	0.027859665	0.027859665	0.027859665	0.027859665	0.027859665	0.027859665	0.027859665	0.027859665	0.027859665	0.027859665	2.177302577	0.027859665	0.027859665	0.027859665	0.027859665	0.027859665	0.027859665	0.027859665	0.027859665	0.027859665	0.027859665	0.027859665	0.027859665	0.027859665	2.513401833	0.027859665	0.027859665	0.027859665	0.027859665	0.077944714	0.027859665	0.027859665	0.027859665	0.027859665	0.027859665	0.027859665	0.027859665	0.027859665
PTP4A1:protein_coding	5.352765449	0.113272995	0.113272995	0.113272995	0.113272995	4.643168906	0.113272995	0.113272995	0.113272995	0.113272995	0.113272995	0.460909508	0.113272995	0.113272995	0.113272995	0.113272995	0.817252638	0.113272995	0.113272995	0.113272995	0.113272995	0.113272995	0.735568807	0.113272995	0.113272995	0.113272995	0.113272995	0.113272995	0.113272995	0.174905158	0.113272995	0.113272995	0.113272995	0.113272995	5.892653398	0.113272995	0.113272995	0.113272995	3.373086009	0.113272995	0.113272995	0.113272995	0.113272995	5.510493268	4.764214834	3.324766737	0.113272995	0.113272995	0.113272995
RANBP1:protein_coding	5.601051781	0.039143891	0.039143891	0.039143891	0.039143891	0.039143891	0.039143891	0.039143891	0.039143891	0.039143891	0.039143891	0.039143891	0.039143891	0.039143891	0.039143891	0.039143891	0.23842375	0.039143891	0.039143891	0.039143891	0.039143891	0.039143891	0.440678486	0.039143891	0.039143891	0.039143891	0.039143891	0.039143891	0.603452342	0.039143891	0.039143891	0.039143891	0.039143891	0.039143891	0.039143891	0.039143891	0.039143891	0.039143891	0.039143891	0.104026818	0.039143891	0.891815157	0.039143891	0.039143891	0.450572262	0.039143891	0.039143891	0.039143891	3.985615126
RIN1:retained_intron	5.362374732	0.212980857	0.212980857	0.212980857	0.212980857	0.212980857	10.90543756	0.212980857	0.212980857	1.670061095	0.212980857	0.212980857	0.212980857	0.212980857	0.212980857	1.033014671	0.212980857	0.212980857	0.212980857	0.212980857	0.212980857	0.212980857	0.707158929	0.212980857	0.212980857	105.7182349	0.212980857	0.212980857	0.543869012	0.421281149	0.212980857	0.212980857	0.212980857	0.212980857	0.342071718	0.212980857	0.212980857	0.212980857	15.87579337	1.129059154	0.327166399	3.458417701	1.170194719	0.212980857	0.212980857	0.399815033	0.212980857	0.212980857	0.365221294
RN7SL9P:misc_RNA	5.178240317	0.01334709	0.01334709	0.01334709	0.01334709	0.049070288	0.01334709	0.01334709	0.01334709	0.283988934	0.01334709	0.01334709	0.01334709	0.01334709	0.01334709	0.01334709	0.01334709	0.01334709	0.01334709	0.01334709	0.01334709	0.01334709	0.030052854	0.01334709	0.01334709	0.01334709	0.01334709	0.01334709	0.01334709	0.023779707	0.01334709	0.01334709	0.01334709	0.01334709	0.01334709	0.01334709	0.01334709	0.01334709	0.132361913	0.01334709	0.01334709	0.01334709	0.01334709	0.01334709	0.01334709	0.01334709	0.01334709	0.01334709	0.01334709
RNA50	10.40106125	2808.892116	5.249051499	5.249051499	5.249051499	5.249051499	5.249051499	6.457795605	5.249051499	5.249051499	5.249051499	5.249051499	5.249051499	5.249051499	5.249051499	10.17175382	5.249051499	33.16701288	5.249051499	5.249051499	5.249051499	6.833052421	5.249051499	5.249051499	5.249051499	5.249051499	5.249051499	48.42168085	5.249051499	5.289453568	5.249051499	5.249051499	12.03065123	5.249051499	10.9319348	5.249051499	5.249051499	5.249051499	9.522897633	5.970266183	10.23182775	5.249051499	5.249051499	5.249051499	6.392373009	6.038519525	5.249051499	6.946872647	5.249051499
RNU11:lincRNA	8.027356449	0.550510996	0.550510996	0.550510996	0.550510996	0.550510996	0.550510996	5.813074529	0.550510996	3.371390247	31.85972628	0.550510996	70.01292884	0.550510996	0.550510996	2.931865478	20.64233114	0.550510996	0.550510996	0.550510996	0.550510996	10.32032032	21.18407441	5.088435763	11.53307542	0.550510996	0.550510996	0.550510996	2.826302232	1.048895192	6.79740274	0.550510996	0.550510996	0.550510996	1.581420347	0.550510996	7.282718443	0.550510996	29.49510029	4.213826573	0.550510996	0.550510996	32.83114628	37.13465832	10.50597147	7.424795841	7.581464574	0.550510996	0.550510996
RNU11:snRNA	7.796047292	0.375210328	0.375210328	0.375210328	0.375210328	0.375210328	0.375210328	5.598352393	0.375210328	3.174958584	31.44989062	2.344678863	69.31729041	0.375210328	0.375210328	2.738726262	22.64301076	0.375210328	0.375210328	0.375210328	0.375210328	13.49417277	21.06159153	4.879141841	11.27550518	0.375210328	0.375210328	0.375210328	2.633953783	0.869861166	6.575307075	0.375210328	0.375210328	0.375210328	1.398397215	0.375210328	27.10231827	0.375210328	29.10297787	7.387252954	0.375210328	0.375210328	32.4140338	36.68530855	16.84335177	10.41987352	7.35349556	0.375210328	0.375210328
RNU20	5.894818521	0.382263694	0.382263694	0.382263694	0.382263694	0.54280186	2.986400609	0.382263694	0.382263694	2.462051437	0.382263694	1.113771699	0.382263694	0.382263694	86.68471599	0.719639912	1.033278818	2.793733025	0.382263694	0.382263694	0.382263694	2.400784862	1.26211158	0.382263694	0.382263694	0.382263694	0.382263694	0.382263694	0.545147878	0.511952088	0.577215239	0.382263694	19.73209269	0.382263694	0.382263694	0.382263694	0.382263694	0.382263694	4.955199751	0.555372987	0.426692678	0.382263694	1.227433437	1.934719875	5.242829729	0.511481991	0.382263694	0.382263694	0.588129621
RP110	5.163476151	0.014496448	0.014496448	0.014496448	0.014496448	0.014496448	0.014496448	0.014496448	0.014496448	0.014496448	0.014496448	0.014496448	0.014496448	0.014496448	0.014496448	0.014496448	0.014496448	0.014496448	0.014496448	0.014496448	0.014496448	0.014496448	0.163528567	0.014496448	0.014496448	0.014496448	0.014496448	0.014496448	0.014496448	0.014496448	0.014496448	0.014496448	0.014496448	0.014496448	4.274152224	0.014496448	0.014496448	0.014496448	0.014496448	0.014496448	0.014496448	0.014496448	0.014496448	0.014496448	0.014496448	0.014496448	0.014496448	0.014496448	0.014496448
RP110	5.183292345	0.038617585	0.038617585	0.038617585	0.038617585	0.06157459	0.038617585	0.038617585	0.038617585	0.298282229	0.038617585	0.614867393	4.287130025	0.038617585	0.038617585	0.729755732	0.038617585	0.038617585	0.038617585	0.038617585	0.038617585	0.038617585	0.9225389	0.038617585	0.038617585	0.038617585	0.038617585	7.759353974	0.067089014	0.332475063	0.038617585	0.038617585	1.167275031	0.038617585	4.793165526	0.038617585	0.038617585	0.038617585	0.228295869	0.110748204	0.427023716	0.914958827	0.038617585	0.038617585	0.038617585	0.191524342	1.075302956	0.60375223	0.038617585
RP110	6.854781097	0	0	0	0	0.469236396	5.69255518	0	0	0	0	0.166708549	0	0	0	0.213249957	0.96768084	0	0	0	0	0	0.520281399	0	0	0	0	0	0.133963071	0.355701157	0	0	0	0	4.634459394	0	0	0	0	0	0.215916285	0	0	0	1.517119402	1.223587749	0	0	0
RP110	6.749057126	0.013907834	0.013907834	0.013907834	0.013907834	0.013907834	0.013907834	0.013907834	0.013907834	0.013907834	0.013907834	0.013907834	0.013907834	0.013907834	0.013907834	0.013907834	0.315553337	0.013907834	0.013907834	0.013907834	0.013907834	0.013907834	0.155072895	0.013907834	0.013907834	0.013907834	0.013907834	0.013907834	0.423914803	0.013907834	0.013907834	0.013907834	0.013907834	0.013907834	0.013907834	0.013907834	0.013907834	0.013907834	0.200145783	0.013907834	0.013907834	0.013907834	4.860312184	0.013907834	0.013907834	0.099912864	0.013907834	0.013907834	0.013907834
RP110	8.677615154	0	0	0	0	0	0	0	0	0	0	0	0	0	0	0	0	0	0	0	0	0	2.043566007	0	0	0	0	0	1.036102072	0	0	0	0	0	0	0	0	0	0	0	0	8.869355021	6.237625479	0	0	0	0	0	0
RP110	6.391695909	0	0	0	0	0	0	0	0	0	0	0	0	0	0	0	0	0	0	0	0	0	0	0	0	0	0	0	0	0	0	0	0	0	0	0	0	0	0	0	0	0	0	0	0	0	0	0	0
RP30	5.203195	0.017809474	0.017809474	0.017809474	0.017809474	0.017809474	0.017809474	0.017809474	0.017809474	0.579109023	0.017809474	0.056036869	0.017809474	0.017809474	0.017809474	0.055344266	0.017809474	0.017809474	0.017809474	0.017809474	0.017809474	0.017809474	0.049206743	0.017809474	0.017809474	0.017809474	0.017809474	0.017809474	0.017809474	0.136111506	0.017809474	0.017809474	0.017809474	0.017809474	1.924375536	0.017809474	0.017809474	0.017809474	0.017809474	0.017809474	0.017809474	0.61843708	0.017809474	0.017809474	0.017809474	0.039881206	0.663794891	0.017809474	0.017809474
RP40	5.539877177	0.021851428	0.021851428	0.021851428	0.021851428	0.021851428	0.021851428	0.021851428	0.021851428	0.021851428	0.021851428	0.021851428	0.021851428	0.021851428	0.021851428	0.021851428	0.021851428	0.021851428	0.021851428	0.021851428	0.021851428	0.021851428	0.098954638	0.021851428	0.021851428	0.021851428	0.021851428	0.021851428	0.021851428	0.021851428	0.021851428	0.021851428	0.021851428	0.021851428	0.021851428	0.021851428	0.021851428	0.021851428	0.021851428	0.021851428	0.021851428	0.021851428	0.021851428	0.021851428	0.021851428	0.021851428	0.021851428	0.021851428	0.021851428
RP40	5.876088511	0.046433321	0.046433321	0.046433321	0.046433321	0.046433321	0.046433321	0.046433321	0.046433321	0.266375721	0.046433321	0.075084682	0.046433321	0.046433321	0.046433321	0.046433321	0.046433321	0.046433321	0.046433321	0.046433321	0.046433321	0.046433321	0.717488773	0.046433321	0.046433321	0.046433321	0.046433321	2.301101261	0.046433321	0.10332455	0.046433321	0.046433321	0.046433321	0.046433321	1.217976703	0.046433321	0.046433321	0.046433321	1.658428802	0.046433321	1.925820772	1.238057866	0.046433321	0.046433321	0.046433321	0.096061487	0.046433321	0.046433321	0.046433321
RPL3:retained_intron	6.69850395	0.438252656	19.87320252	0.438252656	0.438252656	1.855320271	5.637891102	5.799580563	0.438252656	0.438252656	5.098650782	0.438252656	50.28955051	0.438252656	0.438252656	0.438252656	2.049806742	0.438252656	0.438252656	0.438252656	0.438252656	1.690744431	1.479660763	1.129077527	0.438252656	0.438252656	0.438252656	3.935548172	0.438252656	0.52794161	1.600570296	0.438252656	7.305236056	18.36513278	6.360892767	0.438252656	7.605011967	0.438252656	1.922020412	0.807814093	0.774620112	2.517670201	0.438252656	1.427543038	0.438252656	12.36854824	0.438252656	0.438252656	0.438252656
RPS24:protein_coding	6.411154176	0.303353116	0.303353116	0.303353116	0.303353116	1.863163325	0.593239764	0.303353116	1.626867218	1.041298073	0.303353116	0.411419291	2.194804228	0.303353116	0.303353116	0.303353116	1.927811008	0.303353116	34.06431605	0.303353116	0.303353116	1.430070221	0.805671695	0.406325619	0.303353116	0.303353116	0.303353116	2.293761725	0.356469788	0.403260291	0.303353116	0.303353116	1.566736047	0.303353116	2.02774559	0.303353116	3.445930064	7.834798769	0.303353116	1.088132994	0.532081985	0.372713095	1.489301189	0.303353116	0.303353116	5.733954835	0.303353116	0.303353116	0.303353116
RRP15:protein_coding	5.366804666	0.027648426	0.027648426	0.027648426	0.027648426	0.396933386	0.027648426	0.027648426	0.027648426	0.027648426	0.027648426	0.053889102	0.027648426	0.027648426	0.027648426	0.027648426	0.027648426	0.027648426	0.027648426	0.027648426	0.027648426	0.027648426	1.321374286	0.027648426	0.027648426	0.027648426	0.027648426	0.027648426	0.027648426	0.116686221	0.027648426	0.027648426	0.340001359	0.027648426	3.419080826	1.925868686	0.027648426	0.027648426	0.027648426	0.027648426	0.027648426	0.100405955	1.145289469	0.088758251	0.027648426	0.52459601	0.027648426	0.027648426	0.027648426
RUNDC3A:retained_intron	5.629130056	0.02861741	0.02861741	0.02861741	0.02861741	0.02861741	0.803896216	0.02861741	0.02861741	0.02861741	0.02861741	0.163097579	0.02861741	0.02861741	0.02861741	0.097223091	0.02861741	0.02861741	0.02861741	0.02861741	0.02861741	0.02861741	0.25530688	0.02861741	0.02861741	0.02861741	0.02861741	0.02861741	0.02861741	0.1603751	1.068443822	0.02861741	0.02861741	0.02861741	0.45761747	0.02861741	0.02861741	0.02861741	0.02861741	0.224617231	0.081720809	0.02861741	1.371935757	0.02861741	0.02861741	0.02861741	0.02861741	0.02861741	0.02861741
S1PR3:protein_coding	5.534572323	0.133817791	0.133817791	0.133817791	0.133817791	0.320590507	0.133817791	0.133817791	0.133817791	1.279972012	0.133817791	0.235697672	0.133817791	0.133817791	0.133817791	0.625282161	0.300569974	0.133817791	0.133817791	0.133817791	0.873380327	0.133817791	0.623149424	0.133817791	0.133817791	0.133817791	0.133817791	19.79217712	1.202335717	0.742139667	0.133817791	0.133817791	2.531702513	0.133817791	12.36156521	0.133817791	0.133817791	0.133817791	1.449429786	0.192320556	2.083026885	0.291525517	1.105371617	1.063248286	2.473789997	2.902398413	1.403486084	0.133817791	0.133817791
SH3BP5L:protein_coding	5.20111057	0.032315252	0.032315252	0.032315252	7.600710146	0.032315252	2.178863817	0.032315252	0.032315252	0.032315252	0.032315252	0.032315252	0.032315252	0.032315252	0.032315252	0.032315252	0.032315252	0.032315252	0.032315252	0.032315252	0.032315252	0.032315252	0.050371108	0.032315252	0.032315252	0.032315252	0.032315252	0.032315252	0.032315252	0.032315252	0.032315252	0.032315252	0.032315252	0.032315252	0.032315252	0.032315252	0.032315252	0.032315252	0.032315252	0.032315252	0.032315252	3.201934981	0.032315252	0.032315252	0.032315252	0.032315252	0.032315252	0.032315252	0.032315252
SLC16A10:protein_coding	6.962188015	0	0	0	0	0.286370205	0	0	0	2.561298173	0	0.066854618	0	0	0	0	1.530871903	0	0	0	0	0	0.576501451	0	0	0	0	9.737993769	1.706557115	0.326296933	0.358295855	0	5.593323797	0.705925467	4.209481341	0	6.265187497	0	0	0	0.495786101	0.33454963	0	1.165200201	0.251276611	0.443122921	0	0.694004473	0
SLC22A18AS:protein_coding	5.495132783	0.024101385	0.024101385	0.024101385	0.024101385	0.024101385	0.024101385	0.024101385	0.024101385	0.024101385	0.024101385	0.024101385	0.024101385	0.024101385	0.024101385	0.024101385	0.024101385	0.024101385	0.024101385	0.024101385	0.024101385	0.024101385	0.024101385	0.024101385	0.024101385	0.024101385	0.024101385	0.024101385	0.357154284	0.024101385	0.024101385	0.024101385	0.024101385	0.024101385	0.024101385	0.024101385	0.024101385	0.024101385	0.024101385	0.024101385	0.024101385	0.024101385	0.024101385	0.024101385	0.428807392	0.024101385	0.024101385	0.024101385	0.024101385
SNORA19:snoRNA	5.220317902	0.094729254	0.094729254	0.094729254	0.094729254	8.603052506	8.609150331	0.094729254	0.094729254	0.578177345	0.094729254	0.094729254	0.094729254	0.094729254	0.094729254	0.910972118	0.783404751	0.094729254	0.094729254	0.094729254	0.094729254	4.822362279	2.673038363	0.094729254	0.094729254	0.094729254	0.094729254	0.094729254	0.094729254	0.094729254	0.094729254	0.094729254	6.841550845	0.094729254	19.88281826	0.094729254	9.324965799	0.094729254	5.763967293	1.888519434	0.094729254	0.094729254	0.094729254	9.774523089	0.094729254	0.61834218	0.094729254	0.094729254	0.094729254
SNORD83A:snoRNA	5.646042748	0.483366219	0.483366219	0.483366219	0.483366219	0.483366219	0.483366219	0.483366219	0.483366219	0.483366219	0.483366219	0.940085994	0.483366219	0.483366219	168.296096	0.483366219	1.408244399	0.483366219	0.483366219	0.483366219	0.483366219	0.483366219	0.627642069	0.483366219	0.483366219	0.483366219	14.22027044	0.483366219	2.369055697	0.766766246	3.358971232	0.483366219	0.483366219	0.483366219	0.483366219	0.483366219	0.483366219	0.483366219	0.483366219	1.206074114	0.760760255	0.483366219	0.483366219	0.483366219	5.066120843	0.747067069	0.483366219	0.483366219	4.146561443
SNRNP35:processed_transcript	6.54953293	0.087198178	0.087198178	0.087198178	0.087198178	0.285851542	0.087198178	0.087198178	0.087198178	0.087198178	0.087198178	0.699728477	0.087198178	0.087198178	0.087198178	0.087198178	0.569576551	0.087198178	0.087198178	0.087198178	0.087198178	0.087198178	1.003507995	0.087198178	0.087198178	0.087198178	0.087198178	8.109841817	0.349464306	0.286204445	0.087198178	0.087198178	0.087198178	0.087198178	10.43563278	0.087198178	0.087198178	0.087198178	0.087198178	0.087198178	1.314061733	0.087198178	0.087198178	0.087198178	0.087198178	0.338526215	0.087198178	0.797075756	0.087198178
SPATA21:processed_transcript	5.258009597	0.040212587	0.040212587	0.040212587	0.040212587	0.040212587	0.040212587	0.040212587	0.040212587	0.040212587	0.040212587	0.078678924	0.040212587	0.040212587	0.040212587	0.040212587	0.040212587	0.040212587	0.040212587	0.040212587	0.040212587	0.040212587	0.040212587	0.040212587	0.040212587	0.040212587	0.040212587	0.040212587	0.675486743	0.040212587	0.040212587	0.040212587	0.040212587	0.040212587	0.160117783	0.040212587	0.040212587	0.356268426	0.040212587	0.040212587	0.040212587	0.040212587	0.040212587	0.040212587	0.040212587	0.9063906	0.040212587	0.040212587	0.040212587
SPIRE2:retained_intron	5.192711041	0.058489005	0.058489005	0.058489005	0.371729465	0.058489005	4.322870263	2.467630652	0.058489005	0.058489005	0.058489005	0.124096037	0.058489005	0.058489005	0.058489005	3.001912794	0.058489005	0.058489005	0.058489005	0.058489005	3.339456225	0.058489005	0.396827937	0.058489005	0.058489005	0.058489005	0.058489005	1.85113786	0.138994151	0.700576735	5.778000789	0.058489005	0.058489005	0.058489005	3.409447254	0.058489005	0.058489005	0.058489005	0.058489005	1.675619433	0.058489005	0.933049735	0.058489005	0.058489005	0.248384689	1.280573293	5.691197325	0.622475434	0.058489005
SPN:protein_coding	5.618757352	0.273942453	0.273942453	47.48290341	0.273942453	0.273942453	0.908127517	0.273942453	0.273942453	1.956302853	0.273942453	0.331357862	0.273942453	0.273942453	0.273942453	0.609958505	1.299843592	0.273942453	0.273942453	0.273942453	0.273942453	0.273942453	2.226701381	0.273942453	0.273942453	0.273942453	0.273942453	5.250419248	0.273942453	0.607533508	1.597078399	0.273942453	1.01450977	0.273942453	12.00824754	0.273942453	0.273942453	6.425185817	1.751871625	0.397678095	3.970785897	2.845915705	2.006738916	0.537832851	7.59215352	2.057423295	6.137690289	2.035301653	0.747996471
STEAP3:protein_coding	6.55042101	0.020629573	11.2827058	0.020629573	0.020629573	0.020629573	0.020629573	0.020629573	0.020629573	0.020629573	0.020629573	0.020629573	0.020629573	0.020629573	0.020629573	0.020629573	0.020629573	0.020629573	0.020629573	0.020629573	0.020629573	0.020629573	0.297497543	0.020629573	0.020629573	0.020629573	0.020629573	0.020629573	0.020629573	0.071836209	0.020629573	0.020629573	0.020629573	0.020629573	0.020629573	0.020629573	0.020629573	0.020629573	0.020629573	0.020629573	0.020629573	0.020629573	0.020629573	0.020629573	0.020629573	0.020629573	0.020629573	0.020629573	0.020629573
TBX3:protein_coding	6.462607992	0.057427158	0.057427158	0.057427158	0.057427158	0.234633955	0.057427158	0.057427158	0.057427158	0.057427158	0.057427158	0.624065942	0.057427158	0.057427158	0.057427158	0.057427158	0.057427158	0.057427158	0.057427158	0.057427158	0.057427158	0.057427158	1.077720329	0.446177052	0.057427158	0.057427158	0.057427158	9.00307852	0.057427158	0.057427158	0.057427158	0.057427158	1.931016291	0.057427158	1.823723079	0.057427158	0.057427158	0.057427158	6.551599025	0.057427158	0.057427158	1.366693392	0.057427158	0.057427158	0.341711597	0.766286574	0.057427158	0.057427158	0.057427158
TET3:protein_coding	5.597127146	0.089948793	0.089948793	0.089948793	0.089948793	0.089948793	0.089948793	1.38202115	0.089948793	0.089948793	0.089948793	0.089948793	0.089948793	0.089948793	0.089948793	0.966959287	0.089948793	0.089948793	0.089948793	0.089948793	0.089948793	0.089948793	2.044520425	0.089948793	0.089948793	0.089948793	0.089948793	0.089948793	1.095708907	0.118740327	0.089948793	0.089948793	0.089948793	0.089948793	0.089948793	0.089948793	0.089948793	0.089948793	7.70407547	0.282682216	0.089948793	0.089948793	0.089948793	0.089948793	5.793267231	2.340328191	0.089948793	0.089948793	0.089948793
TRIM27:retained_intron	5.233937786	0.028445673	0.028445673	0.028445673	0.028445673	0.224831142	0.028445673	0.028445673	3.412417492	0.028445673	0.028445673	0.028445673	0.028445673	0.028445673	0.028445673	0.028445673	0.028445673	0.028445673	0.028445673	0.028445673	0.028445673	0.028445673	0.111957591	0.028445673	0.028445673	0.028445673	0.028445673	0.028445673	0.028445673	0.192131796	0.028445673	0.028445673	0.409112266	0.028445673	3.372177383	0.028445673	0.028445673	0.028445673	0.028445673	0.028445673	0.494603249	0.028445673	0.028445673	0.028445673	0.31724322	0.545766258	0.028445673	0.028445673	0.028445673
UBXN2A:protein_coding	6.659921834	0	0	64.74806418	0	15.65787481	8.483326272	0.983727197	15.64879007	0	0	1.794546943	0	0	0	1.605801789	11.95587181	19.3372522	0	0	0	0.546704447	15.56160418	23.99972617	21.03057304	0	0	0	9.627425315	0.019125746	0.620709033	0	0	0	23.56018499	0.03477575	20.73892239	0.310668208	7.446520268	9.884958899	1.609022537	6.907568008	6.181133193	24.70842468	19.40448646	7.270913491	20.16538699	0	10.29429291
VEGFA:protein_coding	5.35021689	0.165689939	0.165689939	0.165689939	3.328785728	6.033525665	0.165689939	4.588865079	0.165689939	0.165689939	0.165689939	0.55378076	0.165689939	0.165689939	0.165689939	0.165689939	0.165689939	0.165689939	0.165689939	0.165689939	0.165689939	0.165689939	0.926343966	0.165689939	0.165689939	0.165689939	0.165689939	0.165689939	0.165689939	0.36158309	0.165689939	0.165689939	0.165689939	34.80736387	4.613607495	0.165689939	0.165689939	0.165689939	0.165689939	0.165689939	0.672177345	1.129104094	17.12307471	0.165689939	0.165689939	1.480947372	0.165689939	0.165689939	0.165689939
VEGFA:retained_intron	5.828950398	0.078418465	0.078418465	0.078418465	0.429260181	0.729262352	0.078418465	0.56902465	0.078418465	0.078418465	0.078418465	0.15668382	0.078418465	0.078418465	0.078418465	0.536300571	0.078418465	0.078418465	0.078418465	0.078418465	0.078418465	0.078418465	1.404226653	0.078418465	0.078418465	0.078418465	0.078418465	8.109769204	0.148432003	0.201611667	0.078418465	0.078418465	0.078418465	11.05658231	1.48799145	0.078418465	0.078418465	0.078418465	0.078418465	0.078418465	0.134596628	0.185277662	1.959284039	0.078418465	0.078418465	0.528800658	0.078418465	0.078418465	0.078418465
VGLL1:protein_coding	5.352902465	0.020274321	0.020274321	0.020274321	0.020274321	0.020274321	0.020274321	0.020274321	0.020274321	0.020274321	0.020274321	0.020274321	0.020274321	0.020274321	0.020274321	0.020274321	0.020274321	0.020274321	0.020274321	0.020274321	0.020274321	0.020274321	0.050079383	0.020274321	0.020274321	0.020274321	0.020274321	0.020274321	0.344901824	0.020274321	0.020274321	0.020274321	0.020274321	0.020274321	0.020274321	0.020274321	0.020274321	0.020274321	0.020274321	0.020274321	0.020274321	0.020274321	0.020274321	0.020274321	3.57048604	0.020274321	0.020274321	0.020274321	0.020274321
WDR19:retained_intron	6.207141384	0.044145088	0.044145088	0.044145088	0.044145088	2.601742287	0.044145088	0.044145088	0.044145088	0.625441989	0.044145088	0.044145088	0.044145088	0.044145088	0.044145088	4.414174071	0.251160556	0.044145088	0.044145088	0.044145088	0.044145088	0.044145088	0.223595588	0.044145088	0.044145088	0.044145088	0.044145088	0.044145088	0.044145088	0.522741525	0.044145088	0.044145088	5.452387189	0.044145088	0.044145088	0.044145088	0.599065874	0.044145088	2.174357308	0.101661069	0.066221214	0.296097473	4.712251209	2.16032007	0.044145088	1.576149876	0.044145088	0.044145088	0.044145088
Y_RNA.390:misc_RNA	6.316586649	0.086360507	0.086360507	0.086360507	0.086360507	0.086360507	2.673710587	0.086360507	0.086360507	0.673998561	0.086360507	0.361941155	0.086360507	0.086360507	0.086360507	1.078515356	2.318613558	0.086360507	0.086360507	0.086360507	0.086360507	1.065878473	0.728719146	0.086360507	0.086360507	0.086360507	0.086360507	0.086360507	0.482869442	0.086360507	1.243103488	0.086360507	0.086360507	0.086360507	1.804410833	0.086360507	0.086360507	0.086360507	0.086360507	1.06753041	0.086360507	0.086360507	4.569437832	1.155990283	2.160255523	0.419054976	0.086360507	0.086360507	0.086360507
Y_RNA.428:misc_RNA	6.630336104	0.059976939	0.059976939	0.059976939	0.059976939	0.218342959	0.287360597	0.059976939	0.059976939	0.059976939	0.059976939	0.059976939	0.059976939	0.059976939	0.059976939	0.059976939	0.087683716	0.059976939	0.059976939	1.385888096	0.059976939	0.059976939	0.21797072	0.059976939	2.472738886	0.059976939	0.059976939	0.059976939	0.193302023	0.059976939	0.059976939	0.059976939	0.059976939	0.059976939	0.206883337	0.059976939	0.059976939	0.059976939	0.059976939	0.059976939	0.177653525	0.059976939	0.059976939	1.612842735	0.059976939	7.396878651	1.010519529	0.059976939	0.059976939
ZDHHC15:processed_transcript	5.164152242	0.013902236	0.013902236	0.013902236	0.013902236	0.013902236	0.308915599	0.013902236	0.013902236	0.140190577	0.013902236	0.105226397	0.013902236	0.013902236	0.013902236	0.212731903	0.013902236	0.013902236	0.013902236	0.013902236	0.013902236	0.013902236	0.18419702	0.013902236	0.013902236	0.013902236	0.013902236	1.69857399	0.013902236	0.05545608	0.013902236	0.013902236	0.013902236	0.013902236	0.962810236	0.013902236	0.013902236	0.013902236	0.161225903	0.013902236	0.107020095	0.013902236	0.39727741	0.044392415	0.128195335	0.013902236	0.013902236	0.013902236	0.139915268
ZNF160:retained_intron	5.181998842	0.024155187	0.024155187	0.024155187	0.024155187	0.024155187	0.024155187	0.024155187	0.024155187	0.024155187	0.024155187	0.024155187	0.024155187	0.024155187	0.024155187	0.024155187	0.059694125	0.024155187	7.919248443	0.024155187	0.024155187	0.024155187	0.744859144	0.024155187	0.024155187	0.024155187	0.024155187	0.024155187	0.024155187	0.026683176	0.024155187	0.024155187	0.024155187	0.024155187	1.511136119	0.024155187	0.024155187	0.024155187	0.024155187	0.024155187	0.024155187	0.024155187	0.024155187	0.024155187	0.024155187	0.155882184	0.024155187	0.024155187	0.024155187
ZNF213:retained_intron	6.095245006	0.031418372	0.031418372	0.031418372	0.031418372	0.031418372	0.031418372	0.031418372	0.031418372	0.031418372	0.031418372	0.031418372	0.031418372	0.031418372	0.031418372	0.031418372	0.031418372	0.031418372	0.031418372	0.031418372	0.757984743	0.031418372	0.16416152	0.031418372	0.031418372	0.031418372	0.031418372	2.854387277	0.031418372	0.068881721	0.031418372	0.031418372	0.031418372	0.031418372	0.031418372	0.031418372	0.031418372	0.031418372	0.450605306	0.296686261	0.031418372	0.031418372	0.031418372	0.031418372	0.031418372	0.15186896	0.031418372	0.031418372	0.031418372
ZNF273:processed_transcript	5.417349416	0.244216106	89.46639459	0.244216106	0.244216106	0.333666585	0.244216106	0.244216106	0.244216106	0.466003618	0.244216106	0.658956744	0.244216106	0.244216106	0.244216106	0.244216106	0.475903976	0.244216106	0.244216106	0.244216106	0.244216106	0.244216106	1.354192505	0.342332726	0.244216106	0.244216106	0.244216106	0.244216106	1.188970537	0.692161718	0.244216106	0.244216106	0.244216106	0.244216106	3.322263156	0.244216106	2.573180027	0.244216106	0.244216106	0.266846471	0.800127877	0.244216106	0.244216106	0.244216106	1.105223005	1.266419814	0.244216106	2.801389586	0.244216106
ZNF350:retained_intron	5.185740881	0.027619792	0.027619792	0.027619792	0.027619792	1.454674147	0.027619792	0.027619792	0.027619792	0.027619792	0.027619792	0.483936568	0.027619792	0.027619792	0.027619792	0.027619792	0.027619792	0.027619792	0.027619792	0.027619792	0.027619792	0.027619792	0.486941097	0.027619792	0.027619792	0.027619792	0.027619792	0.027619792	0.027619792	0.081553118	0.027619792	0.027619792	0.644860165	0.027619792	2.290538575	0.027619792	0.027619792	0.027619792	0.027619792	0.027619792	0.212385972	0.178242366	4.269475576	0.027619792	0.027619792	0.050673257	0.027619792	0.027619792	0.027619792
ZNF583:processed_transcript	5.278778748	0.071101937	0.071101937	0.071101937	0.071101937	0.071101937	0.071101937	0.071101937	0.368066151	0.202645882	8.79393969	0.296905926	0.071101937	0.071101937	0.071101937	0.16324808	0.071101937	0.071101937	0.071101937	0.071101937	0.071101937	0.071101937	0.554720706	0.071101937	0.071101937	0.071101937	2.25899269	0.071101937	0.071101937	0.167790056	0.071101937	0.071101937	0.431884799	1.728071238	0.722437606	0.071101937	0.071101937	0.071101937	0.071101937	0.085121309	0.071101937	0.071101937	0.19198202	0.071101937	0.648939441	0.071101937	0.071101937	0.071101937	0.481671418
ZNF793:protein_coding	5.336155067	0.073121829	0.073121829	0.073121829	0.073121829	2.482586756	0.708957356	0.073121829	0.073121829	0.241601031	0.073121829	0.633779302	0.073121829	0.073121829	0.073121829	0.125504999	0.194550355	0.073121829	0.073121829	0.073121829	0.073121829	0.073121829	2.649448056	0.073121829	0.073121829	0.073121829	0.073121829	7.374718146	0.422639136	1.116146695	0.142919533	0.073121829	0.073121829	0.073121829	5.930302161	0.073121829	0.073121829	2.275711808	0.158728605	0.195914585	0.237090337	4.811777178	1.719693714	0.179425156	0.490250248	0.701814542	1.392899182	0.651257972	0.073121829
RNY4P15:misc_RNA	6.050824924	0.861981136	21.94051584	34.77249014	3.039184354	12.364183	11.71239695	1.462028086	2.225799051	4.339361575	17.16317029	2.041595635	22.69842649	2.805782231	0.861981136	8.712708671	16.38033015	4.960797838	0.861981136	14.67330507	3.079097812	7.631477976	11.77135844	9.478209908	42.08879745	0.861981136	0.861981136	37.51372939	7.16457055	1.051176004	1.329824408	7.978844129	6.53428519	10.65663007	27.15489532	4.072764933	19.92406543	0.861981136	27.81106084	13.62382887	1.358040462	9.23051346	2.809374006	32.36985296	7.712498235	46.70836385	11.00518356	1.050063547	10.15195794
RNY3P2:misc_RNA	5.714246176	0.806235683	20.56858426	24.48235081	2.176850395	13.68608579	16.17956782	21.78764371	5.441533373	3.546658685	20.53887117	2.722145298	4.35455418	4.606066487	8.044736841	10.63812893	21.1973871	2.979092409	5.330337638	15.64556457	1.014794866	9.323936218	2.30030266	6.157133159	20.77000734	1.945472773	2.092094543	5.91277585	7.358349687	0.96170467	6.028774691	0.806235683	4.752825354	1.104781067	10.49790364	1.832316919	10.93684159	7.807806398	9.658889226	7.020672064	1.472636095	12.92352574	3.285986058	12.1250421	2.079057872	15.68498935	17.57673181	1.558511573	11.9019127
RNY3P8:misc_RNA	5.699936036	0.788799003	20.56373675	24.47999647	2.160286835	13.67685393	15.99862964	21.78357277	5.427049508	3.530967731	20.53400473	2.705929107	4.339377879	4.591050405	8.031911288	10.62695544	21.19294015	2.9630399	5.315782937	15.63758096	0.997491045	9.31192555	2.297811487	6.14310515	20.76528814	1.928761819	2.075476991	5.898592179	7.527985529	0.944367029	6.014664915	0.788799003	4.737902762	1.087534569	10.48664082	1.815533882	11.30158595	7.794829914	9.647091933	7.007194153	1.489255525	12.91380811	3.270129048	12.11481581	2.062432016	15.80523703	17.5699784	1.541554115	12.24684849
Y_RNA.119:misc_RNA	5.709000774	0.795843712	20.5789152	24.49678575	2.167895658	13.68919971	16.0119304	21.79925297	5.436002003	3.539140338	20.54917096	2.713762362	4.347882997	4.599659041	8.041935205	10.63804674	21.20837741	2.970978909	5.324689667	15.65073321	1.004621592	9.322475958	2.305476877	6.152352171	20.78054949	1.936275413	2.083050931	5.907738627	7.537802173	0.951475725	6.023859106	0.795843712	4.7465718	1.094702152	10.49767441	1.823000903	11.31295474	7.804756315	9.6577802	7.016796588	1.496588342	12.92584003	3.278194368	12.41320229	2.07000059	15.96739889	17.58392548	1.548908443	12.25860608
Y_RNA.37:misc_RNA	5.934629404	1.002526592	23.98682359	42.068452	2.379869343	14.46873599	17.63003745	22.3952927	5.660577916	4.384694804	22.66531807	3.022392259	6.359680285	4.821009911	8.276559924	11.8975968	22.09935645	3.186049384	5.548836346	17.32417577	1.212109546	10.09427449	2.676382387	6.37969042	23.06973567	2.147355941	2.294697444	6.134133616	7.846604817	1.166560942	7.295237761	3.733114626	4.968489184	1.302537468	14.15864865	2.033644631	14.26077423	8.038466442	11.98412511	7.652057246	1.874909422	13.92695153	3.580606077	13.92945799	2.374595236	23.53207528	22.78511002	2.567248197	14.10702286
Y_RNA.395:misc_RNA	5.534223596	0.619146779	20.40994826	11.2157337	1.787901401	11.90030506	12.64947544	19.57790339	5.261118154	3.126450434	15.99746373	2.333059502	2.103326421	4.424448402	2.655361052	8.648924758	20.68356377	2.795131883	5.149762324	8.999898456	0.828006236	7.505579754	1.904221876	5.851782898	12.73139845	0.619146779	1.906856959	5.733039104	6.813760188	0.752273335	5.518375622	0.619146779	4.473691427	0.918121995	6.654644092	1.488330938	7.998414594	7.438545322	8.211714093	6.317223134	1.247238309	11.68397732	2.372960638	12.75381979	1.811421591	10.14251961	13.0008918	1.271580724	10.55977991
Y_RNA.51:misc_RNA	5.608053292	0.691627769	20.48785988	13.25897194	1.8607031	12.83759819	14.54072458	20.42279587	5.334872909	3.299435355	17.94004532	2.465139212	2.176214672	4.497973573	2.728400783	9.3887304	20.29617418	2.868209967	5.223486523	13.57067009	0.900544538	8.083772342	2.102172222	5.959504582	19.55682468	1.832818138	1.979691299	5.806923354	7.052655643	0.827411561	5.923121082	0.691627769	4.644984065	0.990685024	9.12867611	1.561050434	9.01325088	7.705203027	8.794525722	6.600555809	1.353559457	12.33159559	2.926866077	11.53366509	1.884229743	13.1477356	14.03815364	1.445193474	11.55852635
Y_RNA.71:misc_RNA	5.700873509	0.7900167	20.56382611	24.47986238	2.161426276	13.67733625	15.99897948	21.78359253	5.428002551	3.532028963	20.53409578	2.707037414	4.340392984	4.59205115	8.032715701	10.62761179	21.19299361	2.964133538	5.316742329	15.6379514	0.998696834	9.312656927	2.298943082	6.144017336	20.765366	1.929914472	2.076621272	5.899518316	7.528818695	0.945575849	6.01558443	0.7900167	4.738895127	1.088735221	10.48730517	1.816692995	11.3022038	7.795647854	9.647804185	7.008057035	1.490433254	12.91433397	3.271205163	12.97503418	2.063577041	15.93347626	17.57023858	1.54272886	12.24741241
Y_RNA.727:misc_RNA	5.808500433	0.888984399	22.73322934	41.85010914	2.262812157	14.17005259	16.19659539	22.10293513	5.535148327	4.183669703	21.65631805	2.861590292	5.542094422	4.697722908	8.144454321	11.48104224	21.75339745	3.066934818	5.423691922	17.16898056	1.098032495	10.14985287	2.474036124	6.379273523	21.766362	2.030892132	2.177857618	6.007495508	7.703804449	1.050473899	6.87636974	3.612603944	4.844825813	1.188229644	12.32644793	1.917471014	12.60792243	7.906968457	10.8438126	7.217606006	1.712180513	13.78042606	3.460484598	12.62471855	2.164790386	19.06122946	18.92985339	2.449712818	13.96003785
Y_RNA.9:misc_RNA	5.905853384	0.976128407	23.94934436	42.02225537	2.352807122	14.43584556	17.24772166	22.35858076	5.63193402	4.356666029	22.62847595	2.98154564	6.330699341	4.792770782	8.246654826	11.86594595	22.01789487	3.158598492	5.520246321	17.28990869	1.185610318	10.03377424	2.607594844	6.350699829	21.89683059	2.120405818	2.267676286	6.105261412	7.816907007	1.137953029	7.131477141	3.705399987	4.940178953	1.275994644	13.66073126	2.006749329	14.22798406	8.008676133	11.72078614	7.606461661	1.825584727	13.8943223	3.552964964	13.8608713	2.347535557	21.36063462	22.74821015	2.540095638	14.07430681
C12orf55:protein_coding	5.327576989	0.284639872	0.284639872	0.284639872	14.16874885	1.154240842	0.462945523	0.284639872	2.187676938	3.511638153	1.069181614	3.326993597	0.284639872	0.284639872	5.308831693	2.132598358	0.392323921	0.284639872	7.404392771	0.284639872	1.519317228	1.075573649	2.720724333	0.675520251	0.284639872	0.284639872	11.76601062	19.79617534	0.446428646	1.480477418	0.63249254	0.284639872	4.881251093	7.661608261	38.6982737	0.513610069	1.497132817	5.744810853	7.002526359	0.623616647	2.036370675	2.387754854	14.816255	6.242316117	7.22690931	2.421189825	3.08255571	1.303504101	1.985131741
TBC1D8B:protein_coding	5.446820698	0.390118205	0.390118205	0.390118205	5.990925829	1.326752335	0.686050388	0.390118205	2.298349867	4.068456241	1.17680146	2.943232985	0.390118205	0.390118205	0.390118205	2.716484912	0.758174898	1.126837849	7.529305429	0.390118205	5.589918015	1.094966966	2.18105072	3.917644265	0.390118205	0.390118205	9.840850867	29.66275285	0.514608414	1.952891116	0.930761582	0.390118205	4.999276496	7.787223023	50.58519685	38.73251695	2.691332996	3.486880226	8.294527599	0.666802273	2.13672343	2.695358059	9.51303048	6.276402902	8.998673343	2.883336922	6.137576304	1.937655326	1.888406432
OLAH:protein_coding	5.281937554	0.080996476	0.080996476	0.080996476	0.080996476	0.080996476	0.080996476	0.080996476	1.013689799	0.080996476	0.080996476	0.358645971	0.080996476	0.080996476	0.080996476	1.305000369	0.223153356	10.37097683	0.080996476	0.080996476	0.080996476	0.859436236	0.320835927	0.080996476	0.080996476	0.080996476	0.080996476	6.456725563	0.080996476	0.26105446	0.234679146	0.080996476	0.080996476	0.080996476	1.405701668	0.080996476	0.080996476	0.080996476	0.78235817	0.080996476	0.100933457	2.720443832	1.35858661	0.157972171	0.080996476	0.331396011	0.080996476	0.080996476	0.080996476
Y_RNA.197:misc_RNA	5.185594656	0.387693061	11.51362297	4.085125037	0.847403253	8.25062516	6.759299978	14.02892654	2.934532828	2.104871494	12.36420263	1.581251908	0.866341385	0.387693061	2.428724368	5.495902925	12.25712035	2.568825853	2.756003827	7.298269331	0.387693061	5.819977808	1.227488598	3.191002657	8.310247554	0.387693061	0.666152782	4.751108491	4.697800086	0.463470881	4.104147424	0.387693061	3.153367532	0.687375557	3.221040655	1.064810961	6.146950178	1.832999425	6.03928405	4.193230244	0.964876576	8.872728662	1.405496225	6.912705067	0.75213382	6.640101487	10.57703093	0.867296273	9.373315809
Y_RNA.201:misc_RNA	5.176782462	0.381997271	11.5007005	4.077027636	0.841408866	8.287495066	6.749465606	14.01437029	2.927182777	2.098060337	12.35072768	1.568249954	0.860334697	0.381997271	2.421702857	5.486889174	12.13129921	2.561713341	2.748769737	7.28808488	0.381997271	5.781072261	1.205322539	3.401959333	8.299405788	0.381997271	0.660276123	4.74257851	4.353146165	0.457725872	4.096037667	0.381997271	3.14587534	0.681485113	3.173952228	1.05867536	6.137513549	1.826364859	6.029917354	4.352762212	0.958805886	8.519476896	1.399139337	6.902771054	0.746201313	6.514725478	10.56471681	0.861288964	7.224589841
Y_RNA.733:misc_RNA	5.177496671	0.382414086	11.50180694	4.077673634	0.841854176	8.288402215	6.75027736	14.01563265	2.927757456	2.09858359	12.35188685	1.568740345	0.860781181	0.382414086	2.422246184	5.487622618	12.13244477	2.562265352	2.74933335	7.288930042	0.382414086	5.781823951	1.219820275	3.40256346	8.300313676	0.382414086	0.660710198	4.743265788	4.53717988	0.458147384	4.096684843	0.382414086	3.146463584	0.681920504	3.174542213	1.059134146	6.138287347	1.82687126	6.030684479	4.353425312	0.959258477	8.520398434	1.39961924	6.903592317	0.746640718	6.566808932	10.5657652	0.861735507	7.581652108
RN7SL239P:misc_RNA	7.803277862	0	0	0	0	0	0	0	0	0	0	0	0	0	0	0	1.470253637	0	0	0	0	0	0.048794721	0	0	0	0	0	0	0	0	0	0	0	0	0	0	0	0	0	0	0	0	1.882070323	0	0	0	0	0
RN7SL742P:misc_RNA	4.950123663	0.016559831	0.016559831	0.016559831	0.016559831	0.016559831	0.016559831	0.016559831	0.016559831	0.016559831	0.016559831	0.016559831	0.016559831	0.016559831	0.016559831	0.016559831	0.016559831	0.016559831	0.016559831	0.016559831	0.016559831	0.016559831	0.016559831	0.016559831	0.016559831	0.016559831	0.016559831	0.016559831	0.016559831	0.02111148	0.016559831	0.016559831	0.016559831	0.016559831	0.016559831	0.016559831	0.016559831	0.016559831	0.016559831	0.016559831	0.016559831	0.016559831	0.016559831	0.016559831	0.016559831	0.027677396	0.016559831	0.016559831	0.016559831
RP110	4.957301178	0.077122026	0.077122026	0.077122026	0.077122026	0.077122026	0.077122026	0.077122026	0.077122026	0.594960589	0.077122026	0.096168869	0.077122026	0.077122026	0.077122026	0.077122026	0.077122026	0.077122026	0.077122026	0.077122026	0.077122026	0.077122026	0.433120829	0.077122026	0.077122026	0.077122026	0.077122026	28.94400645	0.077122026	0.101081209	0.077122026	0.077122026	2.722211461	0.077122026	0.077122026	0.077122026	0.077122026	0.077122026	0.077122026	0.077122026	0.123395308	0.077122026	0.82076035	0.077122026	0.559944451	0.327231271	0.077122026	0.077122026	0.077122026
GRAMD4P3:processed_pseudogene	12.81464403	0.202333395	0.202333395	0.202333395	0.202333395	0.689283151	0.202333395	0.202333395	0.202333395	0.202333395	0.202333395	0.268076643	0.202333395	0.202333395	0.202333395	0.202333395	0.601732541	0.202333395	0.202333395	0.202333395	0.202333395	0.202333395	0.93464192	0.202333395	0.202333395	0.202333395	0.202333395	0.202333395	0.202333395	0.313789698	0.202333395	0.202333395	0.202333395	0.202333395	1.022058658	0.202333395	0.202333395	0.202333395	0.202333395	0.202333395	0.40768728	0.202333395	0.202333395	0.202333395	0.202333395	0.278251065	0.202333395	0.202333395	0.202333395
GRAMD4P4:processed_pseudogene	12.81183882	0.198908217	0.198908217	0.198908217	0.198908217	0.685881909	0.198908217	0.198908217	0.198908217	0.198908217	0.198908217	0.264654697	0.198908217	0.198908217	0.198908217	0.198908217	0.598326996	0.198908217	0.198908217	0.198908217	0.198908217	0.198908217	0.952021776	0.198908217	0.198908217	0.198908217	0.198908217	0.198908217	0.198908217	0.31037	0.198908217	0.198908217	0.198908217	0.198908217	1.018673775	0.198908217	0.198908217	0.198908217	0.198908217	0.198908217	0.404272196	0.198908217	0.198908217	0.198908217	0.198908217	0.274829619	0.198908217	0.688735378	0.198908217
LLNLR0	4.840160579	0.026755533	0.026755533	0.026755533	0.026755533	0.09365835	0.026755533	0.026755533	0.026755533	0.533327054	0.026755533	0.06597591	0.026755533	0.026755533	0.026755533	0.873970758	0.034697837	0.026755533	0.026755533	0.026755533	0.026755533	0.059469021	1.198626808	0.026755533	0.026755533	0.026755533	0.026755533	0.026755533	0.026755533	0.374314286	0.026755533	0.026755533	0.026755533	2.464291503	0.890102682	0.026755533	0.026755533	0.026755533	0.17386447	0.026755533	0.096928825	0.790569157	0.847076366	0.026755533	1.207374623	0.28395013	0.026755533	0.026755533	0.026755533
RNF135:protein_coding	4.854786375	0.110867329	0.110867329	0.110867329	1.075627181	0.225995446	0.110867329	0.110867329	0.110867329	1.406113923	0.110867329	1.004823882	0.110867329	0.110867329	0.110867329	2.222628032	0.110867329	0.110867329	0.110867329	0.110867329	0.110867329	0.342380378	0.776705067	0.110867329	0.110867329	18.11041059	0.110867329	4.52785903	1.073498736	0.867657888	0.110867329	7.793361318	2.423618887	0.110867329	0.526164321	0.110867329	0.110867329	0.110867329	0.110867329	0.110867329	1.713022183	0.110867329	1.907486739	1.034135834	0.110867329	0.308188179	0.110867329	4.627173442	1.291942552
RN7SL4P:misc_RNA	5.906946781	0	24.34365391	27.72778068	9.42312274	18.46365376	2.274114864	8.587350327	1.936743608	3.438242597	4.975917993	2.909745465	23.11289093	0	5.65277286	3.355859941	10.53950003	6.049261931	6.059040494	2.943534856	8.513496783	6.750082579	20.14010468	8.650022432	9.154491551	5.960738805	7.935580065	34.01168017	2.536946488	2.01919131	5.804060497	11.61874329	30.95111825	0.932079156	59.09138515	0.489330167	6.10585501	15.8222833	15.2547196	5.741558297	0.79696403	11.57692695	28.29246325	8.906742526	28.08855674	37.28401834	5.56896678	2.993609764	2.822718583
AC002306.1:antisense	4.656363617	0.029098373	0.029098373	0.029098373	0.029098373	0.468019594	0.029098373	0.029098373	0.029098373	0.545707899	0.029098373	0.029098373	0.029098373	0.029098373	0.029098373	0.029098373	0.029098373	0.029098373	0.029098373	0.029098373	0.029098373	0.029098373	0.203422057	0.029098373	0.029098373	0.029098373	0.029098373	0.029098373	0.149821819	0.134712406	0.029098373	0.029098373	0.029098373	0.029098373	3.717729033	0.029098373	0.029098373	0.029098373	0.029098373	0.029098373	0.135652388	0.137195193	0.029098373	0.029098373	0.69970832	0.85167092	0.029098373	0.029098373	0.029098373
LAPTM4B:protein_coding	5.710558066	0.014332433	0.014332433	0.014332433	0.014332433	0.014332433	0.014332433	0.014332433	0.014332433	0.597655079	0.014332433	0.590241654	0.014332433	0.014332433	0.014332433	0.094078896	0.014332433	0.014332433	0.014332433	0.014332433	0.014332433	0.054362644	0.935339358	0.014332433	0.014332433	0.014332433	0.014332433	0.014332433	0.162944615	0.107756152	0.014332433	0.014332433	0.014332433	2.997049513	2.570370791	0.014332433	0.014332433	0.014332433	0.014332433	0.014332433	0.20909915	0.014332433	2.021921235	0.014332433	0.014332433	0.187242026	0.014332433	0.014332433	0.014332433
NPLOC4:protein_coding	4.979191666	0.179858375	0.179858375	0.179858375	0.179858375	3.214810435	0.179858375	1.145001707	0.179858375	0.780319994	2.476676659	0.416795635	0.179858375	0.179858375	0.179858375	2.052968475	1.676109889	0.179858375	0.179858375	0.179858375	0.179858375	0.222017503	2.263938953	0.179858375	0.179858375	0.179858375	0.179858375	26.22533731	0.638971352	1.216900177	0.179858375	0.179858375	0.179858375	2.423677087	10.12641208	0.179858375	0.179858375	0.179858375	0.179858375	0.215405706	0.746941476	0.179858375	2.15325909	2.063214838	3.911705366	1.587071308	1.164538776	0.179858375	1.736605235
RBM5:retained_intron	5.331688771	0.054907829	0.054907829	0.054907829	0.054907829	0.054907829	0.054907829	0.054907829	0.054907829	0.955523435	0.054907829	0.054907829	0.054907829	0.054907829	0.054907829	1.015273574	1.058747264	0.054907829	0.054907829	0.054907829	0.054907829	0.054907829	0.601076975	0.054907829	0.054907829	0.054907829	0.054907829	3.062947463	0.559694318	0.313127936	0.987974826	0.054907829	0.054907829	0.054907829	2.202953619	8.631109369	1.638658809	0.054907829	0.054907829	0.054907829	0.176418518	0.054907829	0.054907829	9.373132883	0.054907829	1.14494223	0.054907829	0.054907829	0.910715465
SULT1C2:retained_intron	4.61720965	0.032786007	0.032786007	0.032786007	0.032786007	0.785423923	0.032786007	0.032786007	0.032786007	0.403418982	0.032786007	0.171836601	0.032786007	0.032786007	0.032786007	0.032786007	0.032786007	0.032786007	0.032786007	0.032786007	0.032786007	0.032786007	0.369700545	0.032786007	0.032786007	0.032786007	1.300140068	0.032786007	0.152391733	0.093845741	0.032786007	0.032786007	0.032786007	0.032786007	1.947150539	0.032786007	0.032786007	0.434776398	0.032786007	0.032786007	0.13835349	0.032786007	0.032786007	0.032786007	0.032786007	0.315842194	0.032786007	0.248611115	0.032786007
TRIML2:processed_transcript	4.717921252	0.016727082	0.016727082	0.016727082	0.016727082	0.016727082	0.016727082	0.016727082	0.016727082	0.396800504	0.016727082	0.254381035	0.016727082	0.016727082	0.016727082	0.016727082	0.016727082	0.016727082	0.016727082	0.016727082	0.016727082	0.016727082	0.635089743	0.016727082	0.016727082	0.016727082	0.016727082	0.016727082	0.139379303	0.073607246	0.016727082	0.016727082	0.016727082	0.016727082	1.68353183	0.016727082	0.016727082	0.016727082	0.016727082	0.016727082	0.124983489	0.016727082	0.016727082	0.016727082	0.732117443	0.153943714	0.016727082	0.016727082	0.016727082
WDR11:processed_transcript	4.604823842	0.032213294	0.032213294	0.032213294	0.852062223	0.273178253	0.032213294	0.032213294	0.032213294	0.566192528	0.032213294	0.047623548	0.032213294	0.032213294	0.032213294	0.864421146	0.032213294	0.032213294	0.032213294	0.032213294	0.032213294	0.032213294	0.403727532	0.032213294	0.032213294	0.032213294	0.032213294	2.465064113	0.151510821	0.134908082	0.032213294	0.032213294	0.032213294	0.032213294	2.802799662	0.032213294	0.032213294	0.032213294	0.032213294	0.105368299	0.137508751	2.951961031	1.31415171	0.032213294	1.191919173	0.978843274	0.032213294	0.032213294	0.032213294
ZHX1:processed_transcript	6.168212219	0.005965531	0.005965531	0.005965531	0.005965531	0.005965531	0.005965531	0.005965531	0.005965531	0.504159416	0.005965531	0.005965531	0.005965531	0.005965531	0.005965531	0.005965531	0.005965531	0.005965531	0.005965531	0.005965531	0.005965531	0.005965531	2.13398637	0.005965531	0.005965531	0.005965531	0.005965531	0.005965531	2.792653844	0.127395946	0.441821336	0.005965531	0.005965531	0.005965531	2.190785316	0.005965531	0.402289311	0.005965531	0.249388745	0.005965531	0.147866219	0.005965531	0.850567706	0.005965531	0.179617701	0.222144937	0.005965531	0.005965531	0.005965531
SQRDL:protein_coding	4.777433337	0.358691671	0.358691671	0.358691671	0.358691671	0.358691671	0.358691671	0.358691671	0.358691671	0.358691671	0.358691671	0.358691671	0.358691671	0.358691671	167.9283518	0.358691671	0.820460938	0.358691671	0.358691671	0.358691671	0.358691671	0.358691671	0.543920508	0.358691671	0.358691671	0.358691671	0.358691671	0.358691671	0.358691671	0.358691671	0.358691671	0.358691671	0.358691671	0.358691671	0.358691671	1.275100745	0.358691671	0.358691671	3.209685974	0.358691671	0.358691671	0.358691671	0.358691671	0.358691671	0.358691671	1.302251029	0.358691671	0.358691671	0.358691671
KCNQ1OT1:antisense	9.19849532	3.738941002	3.738941002	3.738941002	49.83417217	10.78959362	9.472337851	3.738941002	7.678887273	21.50574517	58.80399128	11.32553787	3.738941002	3.738941002	3.738941002	33.54716914	10.41085279	22.15600313	98.32840051	19.37666302	5.286422412	16.49920362	17.06434349	6.188488318	3.738941002	3.738941002	54.21189908	66.16164311	6.064611312	6.968456096	16.80383027	3.738941002	48.54138325	438.2969294	75.07952167	20.09677404	5.673932952	9.467661776	15.85653302	9.433277593	7.614622208	17.96997764	49.74003229	14.45430798	13.47167802	9.699535029	14.66274908	9.378439427	14.98391464
RPAP2:protein_coding	4.816860538	0.27061467	0.27061467	0.27061467	0.639692863	5.501026756	0.401975268	0.27061467	1.144526482	2.411246136	0.963454863	1.718589943	0.27061467	0.27061467	0.27061467	1.755330014	0.659228235	0.27061467	0.27061467	0.27061467	9.548599655	0.651299759	1.526593839	0.542584229	0.27061467	0.27061467	3.381032835	36.60833656	0.488845151	1.124825775	0.27061467	0.27061467	1.843530993	7.969814791	18.77711843	0.27061467	2.368703346	0.27061467	1.571657702	0.477620813	1.393217539	0.777368286	2.765247035	9.73767894	3.34339552	2.268272383	0.992985903	0.467509997	0.906525989
UGDH0	4.639066805	0.158222827	0.158222827	0.158222827	2.098322385	0.280413286	0.461809663	0.158222827	1.593789151	2.628101081	0.158222827	2.90583222	0.158222827	0.158222827	0.158222827	1.818483881	0.48832649	0.158222827	0.158222827	0.158222827	0.158222827	0.429802376	2.009160223	0.158222827	0.158222827	0.158222827	9.853410412	15.46343549	0.265768345	1.397619249	0.516047207	0.158222827	3.985497531	7.746662936	26.30566252	0.158222827	0.158222827	0.158222827	6.241677658	0.374616342	1.884827035	1.586266364	4.922558195	3.070986027	6.898289237	1.965803476	3.480792727	2.147366613	2.481569004
Y_RNA.323:misc_RNA	6.956921937	2.674774032	26.86158414	66.2033381	4.393885854	30.63911154	31.49200343	38.58612687	5.095695023	7.707291897	40.28193039	6.696082392	50.92292598	13.16435254	5.133509566	22.15054467	51.72759511	12.28091985	15.31180546	40.81340897	5.127423981	16.08398972	11.56984529	11.19989699	92.28672485	2.674774032	3.451095346	15.25070198	7.901081908	2.881694538	20.75661845	16.70058313	4.981538091	12.58984724	17.90549923	4.440238796	16.7917727	19.37504047	19.08536145	18.55536294	4.617239977	18.29126085	7.42964021	24.68706749	14.46221367	23.24929447	63.21481481	11.86129509	48.398356
AC007773.2:antisense	4.299469222	0.009397334	0.009397334	0.009397334	0.009397334	0.009397334	0.009397334	0.009397334	0.009397334	0.009397334	0.009397334	0.009397334	0.009397334	0.009397334	0.009397334	0.009397334	0.009397334	0.009397334	0.009397334	0.009397334	0.009397334	0.009397334	0.252736991	0.009397334	0.009397334	0.009397334	0.009397334	0.009397334	0.009397334	0.06659001	0.152771246	0.009397334	0.009397334	0.009397334	0.735239928	0.009397334	0.009397334	0.009397334	0.222926905	0.009397334	0.009397334	0.009397334	0.009397334	0.009397334	0.123642416	0.144527297	0.009397334	0.009397334	0.009397334
AC025335.1:antisense	4.38591321	0.037951438	0.037951438	0.037951438	0.037951438	0.037951438	0.037951438	0.037951438	0.037951438	0.483451645	0.037951438	0.082478332	0.037951438	0.037951438	0.037951438	0.037951438	0.037951438	0.037951438	0.037951438	0.037951438	0.037951438	0.037951438	0.316666065	0.037951438	0.037951438	0.037951438	0.037951438	1.572052345	0.066826193	0.157855021	0.037951438	0.037951438	0.037951438	0.037951438	3.933431229	0.037951438	0.037951438	0.037951438	0.037951438	0.22054895	0.23164272	0.144602096	0.306122151	0.526553395	0.699589701	1.218707562	0.037951438	0.037951438	0.037951438
BOD1L1:nonsense_mediated_decay	4.597820676	0.048450285	0.048450285	0.048450285	0.048450285	0.048450285	0.048450285	0.048450285	0.048450285	0.243495238	0.048450285	0.16609338	0.048450285	0.048450285	0.048450285	0.281319148	0.056881384	0.048450285	0.048450285	0.048450285	0.048450285	0.048450285	0.515202398	0.048450285	0.048450285	0.048450285	3.206279703	0.048450285	0.078662591	0.204236337	0.048450285	0.048450285	0.248061767	0.048450285	0.113904373	0.048450285	0.048450285	0.048450285	0.499361051	0.239506176	0.154091174	0.048450285	0.188746814	0.048450285	1.055413231	0.263728385	0.048450285	0.248346833	0.048450285
DHX15:processed_transcript	4.651757134	0.059860803	0.059860803	0.059860803	0.059860803	0.059860803	0.059860803	0.059860803	0.059860803	0.154357522	0.059860803	0.141105865	0.059860803	0.059860803	0.059860803	1.463866765	0.059860803	0.059860803	0.059860803	0.059860803	0.059860803	0.059860803	0.719129778	0.059860803	0.059860803	0.059860803	0.059860803	0.059860803	0.059860803	0.143403211	0.059860803	0.059860803	0.059860803	0.059860803	0.059860803	0.059860803	0.059860803	0.059860803	0.059860803	0.059860803	0.059860803	0.059860803	1.051116618	3.213280235	0.671274302	0.482044243	0.059860803	0.059860803	0.059860803
ECHDC1:protein_coding	6.040741655	0.020290218	0.020290218	0.020290218	0.020290218	0.020290218	0.020290218	0.020290218	1.697615207	0.020290218	0.020290218	0.020290218	0.020290218	0.020290218	0.020290218	0.020290218	0.020290218	0.020290218	0.020290218	0.020290218	0.020290218	0.020290218	0.081865725	0.020290218	0.020290218	0.020290218	0.020290218	0.020290218	0.020290218	0.025955705	0.020290218	0.020290218	0.020290218	0.020290218	0.744742326	2.588818063	0.020290218	0.020290218	0.020290218	0.020290218	0.020290218	0.020290218	1.060001408	0.108885775	0.020290218	0.31139197	0.020290218	0.020290218	0.020290218
KIAA0391:processed_transcript	4.299056755	0.009174056	0.009174056	0.009174056	0.009174056	0.009174056	0.009174056	0.009174056	0.009174056	0.009174056	0.009174056	0.009174056	0.009174056	0.009174056	0.009174056	0.282437198	0.009174056	0.009174056	0.009174056	0.009174056	0.009174056	0.009174056	0.220134083	0.009174056	0.009174056	0.009174056	0.009174056	0.009174056	0.009174056	0.06636421	0.009174056	0.009174056	0.009174056	0.009174056	0.267278834	0.009174056	0.472691144	0.009174056	0.009174056	0.009174056	0.009174056	0.009174056	0.009174056	0.009174056	0.009174056	0.074910058	0.009174056	0.009174056	0.009174056
RP50	4.317216231	0.016963871	0.016963871	0.016963871	0.016963871	0.250148005	0.261880639	0.016963871	0.016963871	0.072589283	0.016963871	0.089654276	0.016963871	0.016963871	0.016963871	0.016963871	0.070297694	0.016963871	0.016963871	0.016963871	0.016963871	0.016963871	0.833892431	0.016963871	0.016963871	0.016963871	0.016963871	0.016963871	0.016963871	0.103109828	0.016963871	0.016963871	0.243381069	0.016963871	1.164204694	0.016963871	0.016963871	0.016963871	0.016963871	0.016963871	0.016963871	0.016963871	0.016963871	0.016963871	0.016963871	0.659238611	0.016963871	0.016963871	0.016963871
SUPT7L:protein_coding	6.621471198	0	0	0	0	0.728723173	0	0	0	0.131814455	0	0.112692581	0	0	0	0	1.063785205	0	0	0	0	0	0.439094492	0	0	0	0	0	0	0.151486315	0	0	0	0	1.091773325	0	0	0	0	0	0	0	1.425819707	0.190471335	0.877714921	0.117298033	0	0	0
UBE2B:protein_coding	4.388564193	0.023160812	0.023160812	0.023160812	0.023160812	0.023160812	0.023160812	0.023160812	0.023160812	0.075170964	3.783634997	0.139017348	0.023160812	0.023160812	0.023160812	0.023160812	0.023160812	0.023160812	0.023160812	0.023160812	0.023160812	0.023160812	0.371312169	0.023160812	0.023160812	0.023160812	0.023160812	0.023160812	0.023160812	0.102582534	0.023160812	0.023160812	0.023160812	0.023160812	0.285809362	0.023160812	0.023160812	0.023160812	0.023160812	0.023160812	0.023160812	2.164730417	0.023160812	0.023160812	1.573176384	0.083129289	0.023160812	0.023160812	0.023160812
EPN3:processed_transcript	4.310948058	0.012662212	0.012662212	0.012662212	0.012662212	0.012662212	0.012662212	0.012662212	0.012662212	0.012662212	0.012662212	0.060693899	0.012662212	0.012662212	0.012662212	0.012662212	0.012662212	0.012662212	0.012662212	0.012662212	0.012662212	0.012662212	0.262141465	0.012662212	0.012662212	0.012662212	0.012662212	0.012662212	0.012662212	0.039627944	0.012662212	0.012662212	0.012662212	0.012662212	2.975905934	0.012662212	0.012662212	0.012662212	0.012662212	0.012662212	0.012662212	0.012662212	0.012662212	0.012662212	0.012662212	0.07852698	0.012662212	0.012662212	0.012662212
RP110	4.445824771	0.024489704	0.024489704	0.024489704	0.024489704	0.024489704	0.024489704	0.024489704	0.024489704	0.024489704	0.024489704	0.024489704	0.024489704	0.024489704	0.024489704	0.024489704	0.024489704	0.024489704	0.024489704	0.024489704	0.024489704	0.296360262	0.242321499	0.024489704	0.024489704	0.024489704	0.024489704	0.024489704	0.024489704	0.032811012	0.024489704	0.024489704	0.024489704	0.024489704	0.317104809	0.024489704	0.024489704	0.024489704	0.024489704	0.024489704	0.024489704	0.024489704	0.024489704	0.024489704	0.024489704	0.476158449	0.024489704	0.024489704	0.024489704
VHL:protein_coding	4.603859475	0.278514312	0.278514312	0.278514312	0.278514312	2.456699296	0.278514312	0.381134066	0.752414594	3.640107056	0.278514312	0.719125821	0.278514312	0.278514312	0.278514312	3.691582785	0.278514312	0.278514312	0.278514312	0.278514312	4.89046295	0.345753433	2.606001729	0.278514312	2.848428486	0.278514312	3.769985661	20.43745864	1.23707538	1.746963173	0.440933124	0.278514312	20.72611811	3.580624288	21.54668887	0.278514312	0.278514312	3.802235622	4.027863752	0.400973438	5.143323633	2.603087332	6.887959212	8.388623507	5.694770145	2.524522553	1.512443832	3.882047648	0.278514312
GAPDH:retained_intron	4.631170839	0.40847613	0.40847613	0.40847613	0.40847613	0.943927593	4.218859885	0.40847613	0.40847613	0.40847613	0.40847613	0.619204331	0.40847613	0.40847613	134.6169179	0.40847613	1.686092245	0.40847613	0.40847613	0.40847613	0.40847613	0.40847613	1.779892912	0.40847613	0.40847613	0.40847613	0.40847613	0.40847613	0.40847613	0.432760007	0.40847613	0.40847613	0.40847613	0.40847613	0.693120059	0.40847613	0.40847613	0.40847613	0.40847613	0.40847613	0.926117331	0.40847613	0.40847613	1.405308324	2.487695002	3.350123078	0.40847613	0.40847613	0.40847613
AC013402.2:lincRNA	4.375520415	0.047090225	0.047090225	0.047090225	0.047090225	0.047090225	0.047090225	0.047090225	0.047090225	0.353285005	0.047090225	0.047090225	0.047090225	0.047090225	0.047090225	0.047090225	0.047090225	0.047090225	0.047090225	0.047090225	0.047090225	0.047090225	0.207046918	0.047090225	0.047090225	0.047090225	0.047090225	9.282819188	0.047090225	0.353258649	0.047090225	0.047090225	0.047090225	0.047090225	3.244260158	0.047090225	0.047090225	0.047090225	0.42111588	0.236441539	0.047090225	0.047090225	0.047090225	0.047090225	0.970700544	0.102362462	0.047090225	0.047090225	0.047090225
AC018464.3:lincRNA	7.018179108	0.066503042	0.066503042	0.066503042	0.066503042	0.38282907	0.066503042	0.066503042	0.066503042	0.255643111	0.066503042	0.211707802	0.066503042	0.066503042	0.066503042	0.066503042	0.066503042	0.066503042	0.066503042	0.066503042	0.066503042	0.066503042	0.330313051	0.066503042	0.066503042	0.066503042	0.066503042	5.123222628	0.066503042	0.066503042	0.066503042	0.066503042	0.066503042	0.066503042	0.250829746	0.066503042	0.066503042	0.066503042	0.066503042	0.066503042	0.066503042	0.066503042	0.066503042	0.066503042	0.066503042	0.066503042	0.066503042	0.066503042	0.066503042
ANGEL2:protein_coding	5.123052896	0	0	0	0	1.011100605	0	0	0	0.235442457	2.257280599	0.048760424	0	0	0	0.144118814	0	0	0	0	0	0	0.836488591	0	0	0	0	0	0	0.201948948	0.295724173	0	0	0	0.390937511	0	0	0	0	0	0	0	0.382507224	0.759772498	0	2.293154649	0	0	0
CNTNAP3:processed_transcript	9.0310808	0	0	0	0	0	0	0	0	0	0	0.131341981	0	0	0	0	0	0	0	0	0	0	0.19483691	0	0	0	0	0	0.192412332	0.095343345	0	0	0	0	0.743882214	0	0	0	0	0	0	0	4.040855536	0	0	0.027611249	0	0	0
CNTNAP3B:retained_intron	4.150917063	0.011357412	0.011357412	0.011357412	0.011357412	0.011357412	0.011357412	0.011357412	0.011357412	0.011357412	0.011357412	0.011357412	0.011357412	0.011357412	0.011357412	0.011357412	0.011357412	0.011357412	0.011357412	0.011357412	0.011357412	0.011357412	0.085850825	0.011357412	0.011357412	0.011357412	0.011357412	0.011357412	0.011357412	0.011357412	0.011357412	0.011357412	0.011357412	0.011357412	0.011357412	0.011357412	0.011357412	0.011357412	0.011357412	0.011357412	0.011357412	0.011357412	0.011357412	0.011357412	0.011357412	0.059412357	0.011357412	0.011357412	0.011357412
CUL3:processed_transcript	4.138487614	0.017247767	0.017247767	0.017247767	0.017247767	0.017247767	0.017247767	0.017247767	0.017247767	0.017247767	0.017247767	0.017247767	0.017247767	0.017247767	0.017247767	0.290706815	0.017247767	0.017247767	0.017247767	0.017247767	0.017247767	0.017247767	0.017247767	0.017247767	0.017247767	0.017247767	0.017247767	0.017247767	0.017247767	0.017247767	1.930186062	0.017247767	0.017247767	0.017247767	0.017247767	0.017247767	0.017247767	0.017247767	0.017247767	0.017247767	0.017247767	0.017247767	0.017247767	1.786124512	0.017247767	0.242789923	0.017247767	0.017247767	0.017247767
EFCAB5:protein_coding	4.166343985	0.011892441	0.011892441	0.011892441	0.011892441	0.011892441	0.011892441	0.011892441	0.011892441	0.323273207	0.011892441	0.046348045	0.011892441	0.011892441	0.011892441	0.011892441	0.011892441	0.011892441	0.011892441	0.011892441	0.011892441	0.011892441	0.351411291	0.011892441	0.011892441	0.011892441	0.011892441	0.011892441	0.011892441	0.082062682	0.011892441	0.011892441	0.011892441	0.011892441	0.011892441	0.011892441	0.011892441	0.011892441	0.011892441	0.011892441	0.025843781	0.011892441	0.011892441	0.011892441	0.011892441	0.011892441	0.011892441	0.011892441	0.011892441
GRAMD4P7:processed_pseudogene	6.800980656	0.041651177	0.041651177	0.041651177	0.041651177	0.34922475	0.041651177	0.041651177	0.041651177	0.225557911	0.041651177	0.083176787	0.041651177	0.041651177	0.041651177	0.041651177	0.041651177	0.041651177	0.041651177	0.041651177	0.041651177	0.041651177	0.200715547	0.041651177	0.041651177	0.041651177	0.041651177	2.008373069	0.041651177	0.045792324	0.041651177	0.041651177	0.041651177	0.041651177	0.220877728	0.041651177	0.041651177	0.041651177	0.041651177	0.041651177	0.041651177	0.041651177	0.041651177	0.041651177	0.041651177	0.041651177	0.041651177	0.041651177	0.041651177
KCTD13:retained_intron	4.133429738	0.00858398	0.00858398	0.00858398	0.00858398	0.00858398	0.00858398	0.00858398	0.00858398	0.00858398	0.00858398	0.00858398	0.00858398	0.00858398	0.00858398	0.00858398	0.00858398	0.00858398	0.00858398	0.00858398	0.00858398	0.00858398	0.00858398	0.00858398	0.00858398	0.00858398	0.00858398	0.00858398	0.00858398	0.00858398	0.00858398	0.00858398	0.00858398	0.00858398	0.00858398	0.00858398	0.00858398	0.00858398	0.00858398	0.00858398	0.00858398	0.00858398	0.00858398	0.00858398	0.00858398	0.018713316	0.00858398	0.00858398	0.00858398
PLD1:protein_coding	4.378946027	0.045773217	0.045773217	0.045773217	0.045773217	0.045773217	0.045773217	0.045773217	0.045773217	0.045773217	0.045773217	0.045773217	0.045773217	0.045773217	0.045773217	0.045773217	0.889048197	0.045773217	0.045773217	0.045773217	0.045773217	0.045773217	0.045773217	0.045773217	0.045773217	0.045773217	0.045773217	0.045773217	0.045773217	0.045773217	0.045773217	0.045773217	0.045773217	0.045773217	0.045773217	1.008626246	0.045773217	0.045773217	0.045773217	0.330111393	0.045773217	0.045773217	0.045773217	0.045773217	0.045773217	0.045773217	0.045773217	0.045773217	0.045773217
POLR2B:protein_coding	4.536953598	0.287400371	0.287400371	0.287400371	0.287400371	0.287400371	0.287400371	7.765000378	34.81912198	0.287400371	0.287400371	0.428377753	0.287400371	0.287400371	0.287400371	0.287400371	0.477724084	0.287400371	0.287400371	0.287400371	0.287400371	0.287400371	0.710636892	0.287400371	0.287400371	0.287400371	0.287400371	0.287400371	0.287400371	0.347882049	0.287400371	32.976416	0.287400371	0.287400371	1.01981222	0.287400371	12.24467988	0.287400371	0.287400371	0.641497069	0.515731686	0.287400371	7.932016826	0.287400371	0.287400371	1.841881519	10.99130749	3.204943593	0.287400371
PRMT1:protein_coding	4.191748067	0.039008609	0.039008609	0.039008609	0.039008609	0.039008609	0.039008609	0.039008609	0.039008609	0.724463428	0.039008609	0.061969546	0.039008609	0.039008609	0.039008609	0.039008609	0.404341665	0.039008609	0.039008609	0.039008609	0.039008609	0.039008609	0.469368885	0.039008609	0.039008609	0.039008609	0.039008609	0.039008609	0.039008609	0.16874988	2.263115533	0.039008609	0.039008609	0.039008609	1.052036127	0.039008609	0.039008609	0.039008609	6.737429466	0.039008609	0.081918117	3.125738039	0.039008609	0.039008609	0.174533001	0.267731471	0.039008609	0.039008609	0.039008609
RBBP5:protein_coding	4.334058127	0.120732035	0.120732035	0.120732035	0.120732035	5.882830025	6.682301404	0.120732035	0.120732035	0.301369776	0.120732035	0.120732035	0.120732035	0.120732035	0.120732035	0.120732035	0.238670295	0.120732035	0.120732035	0.120732035	0.120732035	0.120732035	0.902471027	0.120732035	0.120732035	0.120732035	0.120732035	12.87036692	0.163480235	0.528494462	0.120732035	0.120732035	0.120732035	0.120732035	5.786439109	0.120732035	2.491800947	0.120732035	0.120732035	0.120732035	0.490784123	3.619499012	0.120732035	0.723532391	0.120732035	0.165567373	1.684702552	0.324920602	0.120732035
RP110	4.151430882	0.012308504	0.012308504	0.012308504	0.012308504	0.012308504	0.012308504	0.012308504	0.012308504	0.012308504	0.012308504	0.012308504	0.012308504	0.012308504	0.012308504	0.051543592	0.012308504	0.012308504	0.012308504	0.012308504	0.012308504	0.012308504	0.14243913	0.012308504	0.012308504	0.012308504	0.012308504	0.012308504	0.012308504	0.037667101	0.012308504	0.012308504	0.012308504	0.012308504	2.152445673	0.012308504	0.012308504	0.012308504	0.012308504	0.012308504	0.031480727	0.012308504	0.012308504	0.386319473	0.012308504	0.094894216	0.012308504	0.012308504	0.012308504
RP110	4.207366895	0.025730865	0.025730865	0.025730865	0.025730865	0.314955459	0.025730865	0.025730865	0.025730865	0.025730865	0.025730865	0.134534202	0.025730865	0.025730865	0.025730865	0.025730865	0.025730865	0.025730865	0.025730865	0.025730865	0.025730865	0.025730865	0.25236145	0.025730865	0.025730865	0.025730865	0.025730865	0.025730865	0.343930923	0.159848892	0.025730865	0.025730865	0.025730865	0.025730865	0.986672596	0.025730865	0.025730865	0.025730865	0.025730865	0.025730865	0.306583464	2.16262403	3.607844527	0.025730865	0.025730865	0.213611792	0.025730865	0.025730865	0.025730865
RP130	4.276466103	0.051467431	0.051467431	0.051467431	0.051467431	1.058753976	0.051467431	0.051467431	0.051467431	0.250719427	0.051467431	0.596544963	0.051467431	0.051467431	0.051467431	0.19163934	0.051467431	0.051467431	0.051467431	0.051467431	0.051467431	0.051467431	0.414906455	0.051467431	0.051467431	0.051467431	0.051467431	7.837178067	0.051467431	0.156962062	0.051467431	0.051467431	0.8238804	0.051467431	3.770438553	0.051467431	0.051467431	0.051467431	0.468710852	0.051467431	0.051467431	0.20568545	0.051467431	1.184849341	0.051467431	0.641084679	0.051467431	0.051467431	0.676022143
TM7SF3:protein_coding	4.883043781	0.03419132	0.03419132	0.03419132	0.03419132	0.061237521	0.03419132	0.211944217	0.03419132	1.042185267	0.03419132	0.091584775	0.03419132	0.03419132	0.03419132	0.03419132	0.396131957	0.03419132	0.03419132	1.257326049	0.03419132	0.03419132	0.580893731	0.03419132	0.03419132	0.03419132	0.03419132	0.685349055	0.860551784	0.160261765	0.596859103	0.03419132	0.03419132	0.03419132	3.279144921	0.03419132	0.03419132	0.03419132	0.704585022	0.045975636	0.05520197	0.224795402	1.903343306	0.03419132	0.03419132	0.32105425	0.03419132	0.187837191	2.18451648
Y_RNA.688:misc_RNA	4.94625036	0.890891019	82.93406488	33.41974748	2.979386092	14.49717378	6.668999715	2.316795948	4.030691995	4.635486225	16.28765336	2.724937675	22.59908285	2.755493724	0.890891019	11.88203388	16.84013139	11.46396168	0.890891019	19.93883706	3.017673313	8.977447954	10.38491888	12.2340364	21.34082202	26.86761972	14.38488244	32.07861793	6.847221832	1.093346847	2.323819003	13.95951466	7.811025117	17.59169054	19.37566215	3.790552419	23.67285687	2.917473234	18.30678215	12.39149983	3.241062806	7.707310369	2.758939156	23.91987228	6.873997563	44.10824346	9.948830283	1.814088504	6.292989904
KIR2DL4:protein_coding	4.97131904	0	0	43.90999705	0	4.813806863	9.290423962	8.164458181	0	0.703345957	0	1.209425806	0	0	0	0	0	26.93882578	0	0	0	10.31701738	0	0	0	0	0	0	0	0.779701848	0	0	2.181252076	0	0	0	0	0	5.498605711	1.391840647	0	2.032348602	0	0	1.654834599	0	2.337423825	0	0
AC093627.10:lincRNA	4.172316123	0.055489423	0.055489423	0.055489423	1.706651663	0.114913847	0.055489423	0.055489423	0.055489423	0.66326515	0.055489423	1.126198891	0.055489423	6.057398655	0.055489423	2.620876528	0.186668387	0.055489423	0.055489423	0.055489423	0.673158351	0.253603805	1.405436606	0.120671004	0.055489423	0.055489423	0.627007473	7.55506312	0.055489423	0.361732773	0.055489423	0.055489423	2.034597506	4.361023029	2.122334827	0.055489423	0.055489423	6.23545768	0.055489423	0.0705234	0.933877156	1.655577548	1.109286508	0.239870214	0.709193038	0.424547108	0.863415849	0.338622918	0.2078951
Y_RNA.505:misc_RNA	5.171176662	1.243893527	16.81560702	23.58325244	1.827790945	14.95464003	18.42885002	22.92084358	3.280391472	3.795292955	18.15420824	3.178636567	17.81646674	2.976502928	1.243893527	11.30978405	21.49320209	3.685060133	20.54240218	16.97553674	2.782362927	7.588822944	5.671318453	7.75698321	36.16148379	1.243893527	1.63462959	7.656700012	4.360599555	1.42110916	9.469229581	16.54885176	3.100461677	8.765592072	10.14989361	3.602871101	14.60176265	1.638238734	7.71498546	10.32624246	1.921061773	5.53989137	2.65153888	14.48858992	7.898015425	12.11958114	32.73203274	4.077826628	20.56962559
Y_RNA.520:misc_RNA	5.170438325	1.253604333	16.78388688	23.53352594	1.835948201	15.00665873	18.3928376	22.87287952	3.284683861	3.798215369	18.11892655	3.220989456	17.78208366	2.98160386	1.253604333	11.292713	21.40852273	3.688275839	20.50076633	16.94339108	2.787980398	7.581652087	5.849905507	7.749364936	36.07829097	1.253604333	1.643300782	7.649348557	4.362017884	1.427668571	9.457055612	16.51784136	3.105232797	8.755290239	9.853197689	3.606305483	14.3195156	1.646900323	7.809848841	10.77821322	1.821861298	5.538172011	2.657504428	14.46306117	7.890021914	12.8771138	32.6579645	4.079997318	20.28543813
Y_RNA.550:misc_RNA	5.120177019	1.215186555	16.69850941	23.42773924	1.79576956	14.84810594	18.30259506	22.76909045	3.240124605	3.752103323	18.02951225	3.138947298	17.69368789	2.937961042	1.215186555	11.02047855	21.26338476	3.642496222	20.40414994	16.85753131	2.74492305	7.524099873	5.579394928	7.6913056	35.93457204	1.215186555	1.603704659	7.591591646	4.31420104	1.388724466	9.393832646	16.43326835	3.061216156	8.694189237	9.788776888	3.560773724	14.24158977	1.607293316	7.398320713	10.23405736	1.781725253	5.486798771	2.614841606	14.3847013	7.831537267	11.846414	32.52458778	4.033033234	20.18947284
Y_RNA.601:misc_RNA	5.150014952	1.245806152	16.7260297	23.45391254	1.826272942	15.58279802	18.32979426	22.79539559	3.270338869	4.16775959	18.05676611	3.169181815	17.72100897	2.968235791	1.245806152	11.04913541	21.34467466	3.672629943	20.43092847	15.23524861	2.775236439	7.553456611	5.658839201	7.720628869	35.95824183	1.245806152	1.634246486	7.620934874	4.344200305	1.419309327	9.264704797	16.46084173	3.091466233	8.723311757	9.817680305	3.590923804	14.26960186	1.637834425	7.427702629	10.26287164	1.812231446	6.560982837	2.645181034	15.58231022	7.860832465	12.31003	31.58798255	4.063088781	20.21629435
Y_RNA.88:misc_RNA	5.134676199	1.220386829	16.74057993	23.48583399	1.802352369	15.59439645	18.34848537	22.82561677	3.250146839	3.666709737	18.07475227	3.1487286	17.73812822	2.947263738	1.220386829	11.18499166	21.32943579	3.653476618	20.45504465	16.1648557	2.753766066	7.544323485	5.569167985	7.884656148	36.02244916	1.220386829	1.609830106	7.611975975	4.638628491	1.414424066	10.21110142	16.47470725	3.070812358	8.717199168	11.93334784	4.482190199	15.43093734	1.613427309	7.418244808	10.35037299	1.788274618	5.502170982	2.623374862	14.861004	7.852492975	12.11376481	31.64090597	4.044943611	20.23985635
RP110	5.744574756	1.881329537	76.12646285	187.1191255	21.88196933	6.767326538	99.96483524	14.44115671	31.18108598	27.43747041	176.5961758	7.59368204	40.84854029	1.881329537	26.99627611	12.86733719	4.674402667	208.1947728	43.97950407	48.2124583	57.9575333	14.26803611	3.526545419	3.388650146	11.60926851	13.18897573	1.881329537	4.193692813	4.333897824	3.473897332	17.45373454	42.63662427	21.97996394	50.87374787	15.27405538	3.84346149	9.086783108	51.42396193	22.63591656	23.04995617	6.061697298	10.90619621	40.00527924	6.334627635	5.800515872	3.677868177	15.37479216	5.336926626	13.2376433
RP130	5.744574756	1.881329537	76.12646285	187.1191255	21.88196933	6.767326538	99.96483524	14.44115671	31.18108598	27.43747041	176.5961758	7.59368204	40.84854029	1.881329537	26.99627611	12.86733719	4.674402667	208.1947728	43.97950407	48.2124583	57.9575333	14.26803611	3.526545419	3.388650146	11.60926851	13.18897573	1.881329537	4.193692813	4.333897824	3.473897332	17.45373454	42.63662427	21.97996394	50.87374787	15.27405538	3.84346149	9.086783108	51.42396193	22.63591656	23.04995617	6.061697298	10.90619621	40.00527924	6.334627635	5.800515872	3.677868177	15.37479216	5.336926626	13.2376433
ARF1:protein_coding	4.135588834	0.112540501	0.112540501	0.112540501	0.112540501	0.112540501	0.112540501	0.112540501	0.112540501	0.112540501	0.112540501	1.892049368	0.112540501	0.112540501	0.112540501	0.112540501	1.073496728	0.112540501	0.112540501	0.112540501	0.112540501	0.937139389	1.43544176	0.556487831	0.112540501	0.112540501	0.112540501	0.112540501	0.112540501	0.396479268	0.112540501	0.112540501	1.877722428	0.112540501	15.64411043	0.112540501	0.112540501	0.112540501	0.112540501	0.112540501	3.246875821	5.046585121	0.112540501	0.112540501	2.255224814	3.530207223	0.112540501	0.112540501	0.112540501
B2M:processed_transcript	4.489870387	0.07349322	0.07349322	0.07349322	0.07349322	0.07349322	2.51892908	0.07349322	0.07349322	0.07349322	0.07349322	0.07349322	0.07349322	0.07349322	0.07349322	0.07349322	10.42477619	0.07349322	0.07349322	0.07349322	0.07349322	0.07349322	14.34395809	0.07349322	0.07349322	0.07349322	0.07349322	0.07349322	0.07349322	0.07349322	0.07349322	0.07349322	0.07349322	0.07349322	0.07349322	0.07349322	0.07349322	0.07349322	0.07349322	0.07349322	0.07349322	0.07349322	0.07349322	0.07349322	6.047263651	1.545141554	0.07349322	0.07349322	0.07349322
B2M:protein_coding	4.63973705	0.081356815	0.081356815	0.081356815	0.081356815	2.603614921	2.605422598	0.081356815	0.081356815	0.081356815	0.081356815	0.081356815	0.081356815	0.081356815	0.081356815	0.081356815	10.94694348	0.081356815	0.081356815	0.081356815	0.081356815	0.081356815	15.50705954	0.081356815	0.081356815	0.081356815	0.081356815	0.081356815	0.557061871	0.2005129	0.081356815	0.081356815	0.081356815	0.081356815	0.081356815	0.081356815	0.081356815	0.081356815	0.081356815	0.081356815	0.081356815	0.081356815	0.081356815	0.081356815	7.21062033	1.655760919	0.081356815	0.081356815	0.081356815
KLC4:protein_coding	4.813081589	0.021317242	0.021317242	0.021317242	0.021317242	0.021317242	0.021317242	0.021317242	0.021317242	0.021317242	0.021317242	0.021317242	0.021317242	0.021317242	0.021317242	0.021317242	0.021317242	0.021317242	0.021317242	0.021317242	0.021317242	0.021317242	0.021317242	0.021317242	0.021317242	0.021317242	0.021317242	0.021317242	0.021317242	0.021317242	0.021317242	0.021317242	0.021317242	0.021317242	0.021317242	0.021317242	0.021317242	0.021317242	0.021317242	0.021317242	0.021317242	0.021317242	0.021317242	0.021317242	0.021317242	0.130097366	0.021317242	0.021317242	0.021317242
MTRNR2L12:protein_coding	8.095958825	1.706396676	118.55571	51.87249774	3.042953748	5.688036089	85.35547831	89.93163285	1.706396676	4.398307964	23.11137857	4.158984282	17.53604707	1.706396676	1.706396676	11.93190125	73.80704882	20.94199146	1.706396676	1.706396676	1.706396676	11.74712404	9.274849636	87.87229618	96.81258649	1.706396676	1.706396676	1.706396676	16.50204065	4.431969317	3.683607188	27.92010097	2.64090692	20.00357187	44.89826206	2.211212035	46.95584556	1.706396676	39.93418909	627.3027787	9.501291416	18.85949741	18.25822672	35.39254884	57.67965253	85.02378689	45.10120482	2.408280295	4.426638406
MTRNR2L2:protein_coding	7.846765767	2.416063754	93.40445761	2.416063754	3.552048194	4.548136039	45.94723805	62.39521758	2.416063754	2.928290292	14.54460252	3.459666294	6.900779725	2.416063754	2.416063754	15.14294266	29.13745095	8.955653221	2.416063754	2.416063754	2.416063754	5.384393885	4.363213735	37.74666769	125.7941572	2.416063754	2.416063754	2.416063754	5.433424812	4.252798856	4.096560924	58.11581804	3.210335184	17.96744331	29.80803802	2.845123167	18.87077899	2.416063754	33.83927956	431.6978155	6.415047809	8.484476876	12.57625167	26.28163054	31.26932135	91.65214694	12.62973314	3.012618056	3.700521636
MTRNR2L8:protein_coding	16.48696709	11.95724184	150.3504122	11.95724184	12.90476159	17.97260816	140.1918989	173.189333	11.95724184	14.15043775	54.10875074	14.16345724	131.659077	11.95724184	11.95724184	34.27461661	92.60100033	17.41188536	31.98774181	11.95724184	11.95724184	22.17021147	20.09899657	125.7229121	339.6104753	42.89355684	11.95724184	54.13283258	20.30153114	13.96671702	28.49724849	67.7079531	12.61974023	24.9285808	57.56650016	12.31511846	50.15363972	11.95724184	91.10804929	1233.204977	17.42529473	26.3808507	29.12367677	87.85644653	125.7535714	167.6064237	45.46600789	15.10860327	23.88505884
PRR50	4.049450983	0.016955855	0.016955855	0.016955855	0.016955855	0.016955855	0.016955855	0.016955855	0.016955855	0.016955855	0.016955855	0.016955855	0.016955855	0.016955855	0.016955855	0.016955855	0.085756763	0.016955855	0.016955855	0.016955855	0.016955855	0.016955855	0.031042338	0.016955855	0.016955855	0.016955855	0.016955855	0.016955855	0.016955855	0.016955855	0.016955855	0.016955855	0.016955855	0.016955855	0.016955855	0.016955855	0.016955855	0.016955855	0.016955855	0.12985528	0.016955855	0.016955855	0.016955855	0.016955855	0.016955855	0.016955855	0.016955855	0.016955855	0.016955855
PRR5:nonsense_mediated_decay	3.888031184	0.009441808	0.009441808	0.009441808	0.009441808	0.009441808	0.009441808	0.009441808	0.009441808	0.009441808	0.009441808	0.009441808	0.009441808	0.009441808	0.009441808	0.009441808	0.194731882	0.009441808	0.009441808	0.009441808	0.009441808	0.009441808	0.009441808	0.009441808	0.009441808	0.009441808	0.009441808	0.009441808	0.639073455	0.009441808	0.009441808	0.009441808	0.009441808	0.009441808	0.009441808	0.009441808	0.009441808	0.009441808	0.009441808	0.009441808	0.009441808	0.009441808	0.009441808	0.009441808	0.009441808	0.009441808	0.009441808	0.350287492	0.009441808
RP110	3.920667524	0.039882061	0.039882061	0.039882061	0.039882061	0.397770247	0.039882061	0.039882061	0.039882061	0.039882061	0.039882061	0.102303223	0.039882061	0.039882061	0.039882061	0.039882061	0.039882061	0.039882061	0.039882061	0.039882061	0.039882061	0.039882061	0.190729211	0.039882061	0.039882061	0.039882061	0.039882061	11.8653617	0.039882061	0.326006996	0.039882061	0.039882061	1.985895361	0.039882061	5.01453887	0.039882061	0.039882061	0.039882061	0.039882061	0.039882061	0.109387787	0.039882061	0.039882061	2.220397289	0.039882061	0.238106067	0.039882061	0.039882061	0.039882061
TARDBP:nonsense_mediated_decay	4.238171834	0.381605609	20.65286008	0.381605609	18.1292159	6.437896631	5.506703391	0.984813796	0.381605609	1.725760514	0.381605609	0.429489653	0.381605609	0.381605609	56.09610884	0.381605609	0.381605609	0.381605609	0.381605609	0.381605609	0.381605609	1.013985826	1.415372791	2.833733218	11.7112465	0.381605609	0.381605609	7.563187269	0.471042254	0.421929874	0.381605609	0.381605609	6.827834287	0.381605609	0.786744146	0.381605609	0.381605609	0.381605609	1.600352982	0.381605609	0.381605609	0.381605609	0.816909975	0.381605609	0.888769949	3.170690372	11.51077646	0.865763202	6.216448743
UNKL:protein_coding	4.303261279	0.258925191	18.85987512	0.258925191	0.258925191	0.258925191	0.258925191	0.258925191	0.258925191	1.203502239	0.258925191	0.487907597	0.258925191	47.84249849	0.258925191	0.831418433	1.224966269	0.258925191	0.258925191	0.258925191	0.258925191	0.258925191	1.130146495	0.258925191	0.258925191	0.258925191	12.55745337	0.258925191	1.542158896	0.985153562	0.258925191	0.258925191	0.258925191	0.258925191	0.945244067	0.258925191	0.258925191	0.258925191	0.258925191	1.863030196	1.731769254	0.258925191	2.845750702	0.258925191	8.336508506	1.280338129	0.258925191	0.258925191	0.258925191
SH3BP5:protein_coding	4.105165837	0.052370363	0.052370363	0.052370363	0.052370363	0.304904853	0.052370363	0.052370363	0.052370363	0.052370363	0.052370363	0.096416232	0.052370363	0.052370363	0.052370363	0.052370363	0.444827814	0.052370363	0.052370363	0.052370363	0.052370363	0.052370363	0.417059592	0.052370363	0.052370363	0.052370363	0.052370363	8.396712479	0.052370363	0.252263039	0.052370363	0.052370363	0.052370363	0.052370363	3.233093757	0.052370363	0.052370363	0.052370363	0.052370363	0.052370363	0.242742045	0.052370363	2.022820236	1.590994217	0.244273609	0.571449465	0.052370363	0.216446547	0.052370363
RNU40	3.821011729	0.106252641	0.106252641	0.106252641	1.518957345	0.649464268	0.106252641	1.684950182	0.106252641	1.562258175	9.222346462	0.575237413	23.05232717	0.106252641	0.106252641	4.062052486	4.939214076	1.178683613	0.106252641	0.106252641	0.106252641	1.03326609	3.41911931	0.106252641	0.106252641	0.106252641	0.106252641	15.63283258	2.65650769	0.151754572	1.068739659	0.106252641	2.426025929	0.106252641	1.579141535	0.106252641	0.106252641	0.106252641	0.465707417	0.41493786	0.455291282	0.632151521	1.031905395	3.612168986	0.680206709	0.197913642	0.106252641	0.294664581	3.152939217
RNU40	3.820455673	0.105742636	0.105742636	0.105742636	1.518429828	0.648947529	0.105742636	1.684420606	0.105742636	1.56173012	9.221723447	0.574721594	23.0515327	0.105742636	0.105742636	4.061493442	4.938644158	1.178160313	0.105742636	0.105742636	0.105742636	1.032744593	3.405495806	0.105742636	0.105742636	0.105742636	0.105742636	15.63213009	2.65596607	0.151244003	1.068217722	0.105742636	2.425487166	0.105742636	1.578613271	0.105742636	0.105742636	0.105742636	0.465192956	0.414424028	0.45477695	0.631634997	1.031383915	3.611615519	0.679689589	0.197402501	0.105742636	0.29415224	3.152391443
RNU40	3.807411401	0.098021165	0.098021165	0.098021165	1.508684122	0.640447702	0.098021165	1.674437053	0.098021165	1.55192237	9.200939715	0.566328125	23.01093228	0.098021165	0.098021165	4.048103788	4.847290475	1.168902179	0.098021165	0.098021165	0.098021165	0.760404412	3.321250786	0.098021165	0.098021165	0.098021165	0.098021165	15.60216091	2.644590392	0.143457334	1.059117124	0.098021165	2.414441741	0.098021165	1.568781328	0.098021165	0.098021165	0.098021165	0.45695643	0.406260249	0.446555349	0.623159977	1.022336095	3.598870493	0.671145712	0.189549691	0.098021165	0.286160798	3.140304439
RBPMS:protein_coding	4.018443221	0.360440972	26.85839921	0.360440972	0.360440972	3.604683881	3.398703853	0.360440972	0.360440972	10.90178717	12.83752419	1.728305901	0.360440972	0.360440972	0.360440972	22.54308787	0.889738095	52.66044978	55.88674594	0.360440972	0.360440972	4.821607435	0.719805779	0.360440972	0.360440972	0.360440972	0.360440972	33.73836777	1.295711547	0.360440972	0.360440972	0.360440972	25.72860421	0.360440972	1.772666554	0.360440972	0.360440972	0.360440972	2.383436468	1.222818406	0.635606616	0.360440972	0.360440972	0.360440972	0.360440972	0.818210276	6.208189876	0.360440972	0.360440972
HAMP:retained_intron	3.74658745	0.04530635	0.04530635	0.04530635	0.04530635	0.085306451	0.04530635	1.266465586	0.04530635	0.753650057	0.04530635	0.275535077	0.04530635	0.04530635	0.04530635	0.04530635	0.22014019	0.04530635	0.04530635	0.04530635	0.04530635	0.04530635	0.499563262	0.04530635	0.04530635	0.04530635	0.04530635	5.148532188	0.04530635	0.507470621	0.119643227	0.04530635	1.775421049	0.04530635	7.377298836	0.04530635	0.04530635	0.04530635	0.369137092	0.04530635	0.121578393	0.881247735	0.04530635	0.04530635	0.489561995	0.21589915	0.04530635	0.04530635	0.04530635
SCIMP:protein_coding	3.992738025	0.207204265	0.207204265	0.207204265	1.844108993	0.483846648	0.207204265	0.385626639	0.207204265	1.446131892	1.017812001	2.181875951	0.207204265	6.157288008	0.207204265	4.051783514	0.33725052	0.207204265	0.207204265	0.207204265	0.819539724	0.403607962	1.576468669	0.271823014	0.207204265	0.207204265	0.773787351	7.642020389	0.207204265	0.707866565	0.489597753	0.207204265	2.169223078	4.475560303	8.65837278	0.207204265	0.207204265	12.46041478	0.207204265	0.532611784	1.76856585	2.255112593	15.12286931	0.389992958	0.973399012	0.506969375	2.9231244	0.622839431	0.358293944
CSF2RA:protein_coding	3.660969507	0.080387654	0.080387654	0.080387654	0.080387654	0.080387654	0.080387654	0.080387654	0.080387654	3.770003518	0.080387654	0.245966049	0.080387654	0.080387654	0.080387654	3.031186526	0.195648311	0.080387654	0.080387654	0.080387654	0.080387654	0.080387654	0.594222877	3.985291643	0.080387654	0.080387654	0.080387654	4.90937339	2.381957439	0.33727991	3.902949434	0.080387654	1.722840779	14.81960447	0.276161884	0.080387654	0.080387654	0.080387654	0.080387654	0.080387654	0.264758566	0.080387654	10.85473994	0.080387654	0.265613968	0.248646555	0.080387654	0.080387654	0.080387654
BLOC1S6:protein_coding	3.886311695	0.335047583	0.335047583	0.335047583	7.648404495	2.369126783	0.634730696	0.335047583	6.046417612	4.689912415	1.13170202	2.937751103	0.335047583	0.335047583	0.335047583	3.836816316	0.707769382	1.081105122	7.564723751	0.335047583	6.603746497	1.048830277	1.969822075	0.731962842	0.335047583	0.335047583	9.905567946	23.76669935	0.486594731	1.791264116	0.882543596	0.335047583	4.722517383	7.825910442	45.55080427	0.567552896	2.66543019	3.471060953	8.580756959	1.188936678	2.476165991	3.204212778	6.346774058	6.745046434	9.165096867	4.326236593	4.046882035	2.058936661	1.85232656
RNY4P28:misc_RNA	4.651652214	1.145380694	22.378774	19.41049314	6.68080498	28.31103482	7.973358091	5.379973903	4.132709376	3.01986289	34.07939328	2.063420414	20.98759757	3.046154427	1.145380694	8.993792903	14.89131731	9.949831136	1.145380694	9.757939828	3.313419981	6.773318553	13.67806312	9.600766089	50.92056341	1.145380694	1.145380694	13.61226958	14.05566245	1.377518031	3.935041775	10.49076183	11.64544695	18.91036304	17.7814201	2.175772388	18.27498161	5.442443226	13.57742562	11.0652837	1.61941656	10.02035068	4.227666872	32.48972638	5.173178549	27.83538141	17.28268988	2.746659781	17.34252377
AAMDC:processed_transcript	3.481234928	0.012320554	0.012320554	0.012320554	0.012320554	0.012320554	0.012320554	0.012320554	0.012320554	0.012320554	0.012320554	0.012320554	0.012320554	0.012320554	0.012320554	0.012320554	0.012320554	0.012320554	0.012320554	0.012320554	0.012320554	0.012320554	0.026861865	0.012320554	0.012320554	0.012320554	0.012320554	0.012320554	0.012320554	0.042924191	0.173335671	0.012320554	0.012320554	0.012320554	0.012320554	0.012320554	0.012320554	0.012320554	0.012320554	0.012320554	0.012320554	0.012320554	0.012320554	0.012320554	0.012320554	0.034468845	0.012320554	0.012320554	0.012320554
AC005831.1:pseudogene	3.453659177	0.021636689	0.021636689	0.021636689	0.021636689	0.021636689	0.021636689	0.021636689	0.021636689	0.021636689	0.021636689	0.17344482	0.021636689	0.021636689	0.021636689	0.431545295	0.021636689	0.021636689	0.021636689	0.021636689	0.021636689	0.021636689	0.045614464	0.021636689	0.021636689	0.021636689	0.021636689	0.021636689	0.021636689	0.088921505	0.021636689	0.021636689	0.021636689	0.021636689	8.539383076	0.021636689	0.021636689	0.021636689	0.021636689	0.021636689	0.206041535	0.021636689	0.021636689	0.021636689	0.021636689	0.021636689	0.021636689	0.021636689	0.021636689
AKT2:retained_intron	3.965544966	0.179642974	0.179642974	0.179642974	0.179642974	0.370421942	0.179642974	0.401701304	0.179642974	0.86875448	0.179642974	3.667613468	0.179642974	0.179642974	0.179642974	2.700859597	0.393710299	0.179642974	0.179642974	0.179642974	0.179642974	0.499739392	2.9451811	0.179642974	0.179642974	0.179642974	2.338264686	10.35978687	0.930726474	1.231088771	0.706828761	5.421684312	2.80077648	0.179642974	17.98947279	0.179642974	0.179642974	0.179642974	1.725013832	0.192064317	1.285297395	0.679770333	0.179642974	1.214105626	7.599922363	3.047941734	0.179642974	0.553930958	0.565908337
CD8A:protein_coding	3.619364218	0.023862074	0.023862074	0.023862074	0.023862074	0.023862074	0.023862074	0.023862074	0.023862074	0.023862074	0.023862074	0.023862074	0.023862074	0.023862074	0.023862074	0.023862074	0.023862074	0.023862074	0.023862074	0.023862074	0.023862074	0.023862074	0.913107319	0.023862074	0.023862074	0.023862074	0.023862074	0.023862074	0.023862074	0.249429545	0.023862074	0.023862074	0.023862074	0.023862074	0.023862074	0.023862074	0.023862074	0.023862074	0.023862074	0.023862074	0.16875361	0.023862074	0.023862074	0.023862074	0.023862074	0.712557874	0.023862074	8.318030589	0.023862074
CDK9:protein_coding	3.621161905	0.081863924	0.081863924	0.081863924	0.081863924	0.081863924	0.081863924	8.800812596	0.081863924	0.081863924	0.081863924	0.081863924	0.081863924	0.081863924	0.081863924	0.081863924	0.081863924	0.081863924	0.081863924	0.081863924	0.081863924	0.081863924	0.452772714	0.081863924	0.081863924	0.081863924	0.081863924	0.081863924	0.081863924	0.165129466	0.081863924	0.081863924	0.081863924	0.081863924	0.081863924	0.081863924	0.081863924	0.081863924	0.081863924	0.453455856	0.081863924	0.081863924	0.081863924	0.081863924	0.081863924	0.488622072	0.081863924	0.081863924	0.081863924
EPN3:protein_coding	4.323257365	0	0	0	0	0	1.000707004	0	0	0	0	0.109097339	0	0	0	0	0	0	0	0	0	0	1.451143537	0	0	0	0	0	14.23927476	0.015911127	0	0	3.656466517	0	2.976727226	0	0	0	0	0	0	1.317227391	2.327630488	3.337319862	0	1.307125279	0	0	0
FLOT2:nonsense_mediated_decay	3.511266813	0.075572073	0.075572073	0.075572073	0.075572073	0.075572073	0.075572073	0.075572073	0.075572073	0.075572073	0.075572073	0.075572073	0.075572073	0.075572073	0.075572073	1.265578973	0.075572073	0.075572073	0.075572073	0.075572073	0.075572073	0.075572073	0.195589224	0.075572073	0.075572073	0.075572073	0.075572073	0.075572073	0.075572073	0.075572073	0.075572073	31.78981771	0.075572073	0.075572073	1.456111366	0.075572073	0.075572073	0.075572073	0.075572073	0.075572073	0.075572073	0.075572073	0.075572073	0.075572073	0.075572073	0.406181793	0.075572073	0.075572073	0.075572073
H3F3B:protein_coding	8.690015342	0	0	0	0	1.699296906	0	0	0	0	0	0.134215986	0	0	0	0	0	0	0	0	0	0	7.155383507	0	0	0	0	0	0	0	0	0	0	0	0	4.413193016	0	0	0	3.053945054	0	0	0	4.920304163	0	2.82611214	0	0	0
KIAA1429:retained_intron	3.598387265	0.079504269	0.079504269	0.079504269	0.079504269	0.079504269	0.079504269	0.079504269	0.079504269	0.101150104	0.079504269	0.121954328	0.079504269	0.079504269	0.079504269	0.116050609	0.079504269	0.079504269	17.58511546	0.079504269	0.079504269	0.079504269	0.56855393	0.079504269	0.079504269	0.079504269	0.079504269	1.243481037	0.250875859	0.332905868	0.623952564	0.079504269	0.079504269	0.079504269	1.601219233	1.956097131	2.455825653	0.079504269	0.079504269	0.726039243	0.363112147	1.207474954	0.079504269	0.985707819	0.079504269	1.516549228	0.079504269	0.079504269	0.079504269
LINC01002:unprocessed_pseudogene	3.667011818	0.246295825	0.246295825	0.246295825	0.246295825	3.085438744	0.246295825	0.246295825	0.246295825	2.827445008	14.57050971	1.305451907	38.38182319	0.246295825	0.246295825	2.425272884	0.246295825	9.514467054	0.246295825	0.246295825	3.525251321	1.035077905	2.496366088	0.246295825	0.246295825	0.246295825	0.246295825	0.246295825	1.027190207	0.789507353	0.246295825	0.246295825	0.996744931	51.67306834	17.93314045	0.246295825	0.246295825	0.246295825	2.138064221	0.844865782	7.781986777	8.112516265	0.246295825	2.301782832	2.144088321	4.789131011	5.07137122	2.500858311	5.100657867
MTA1:protein_coding	3.738776384	0.036832935	0.036832935	0.036832935	0.036832935	1.134174894	3.99009522	0.036832935	0.036832935	0.036832935	0.036832935	0.036832935	0.036832935	0.036832935	0.036832935	0.390550543	0.800688218	0.036832935	0.036832935	0.036832935	0.036832935	0.036832935	0.325404908	0.036832935	0.036832935	0.036832935	0.036832935	0.036832935	0.036832935	0.080378905	0.95326775	0.036832935	0.036832935	0.036832935	0.036832935	0.036832935	0.036832935	0.036832935	0.036832935	0.036832935	0.036832935	0.036832935	0.036832935	0.036832935	0.036832935	1.176382112	7.869472193	0.036832935	0.036832935
MYO3B:protein_coding	3.461240493	0.018041108	0.018041108	0.018041108	0.018041108	0.018041108	0.018041108	0.018041108	0.018041108	0.58637862	0.018041108	0.018041108	0.018041108	0.018041108	0.018041108	0.018041108	0.018041108	0.018041108	0.018041108	0.018041108	0.018041108	0.018041108	0.172217309	0.018041108	0.018041108	0.018041108	0.018041108	0.018041108	0.197704417	0.163849615	0.018041108	0.018041108	0.018041108	0.018041108	3.905050231	0.018041108	0.018041108	0.018041108	0.018041108	0.018041108	1.51658475	0.018041108	0.018041108	0.165826618	0.018041108	0.097183887	0.018041108	0.018041108	0.018041108
OXA1L:retained_intron	3.728411635	0.017851942	0.017851942	0.017851942	0.017851942	0.017851942	0.017851942	0.453130346	0.017851942	0.017851942	0.017851942	0.017851942	0.017851942	0.017851942	0.017851942	0.017851942	0.017851942	0.017851942	0.017851942	0.017851942	0.017851942	0.017851942	0.017851942	0.017851942	0.017851942	0.017851942	0.017851942	0.017851942	0.017851942	0.017851942	0.017851942	0.017851942	0.017851942	0.017851942	0.017851942	0.017851942	0.017851942	0.017851942	0.017851942	0.017851942	0.017851942	0.017851942	0.017851942	0.017851942	0.017851942	0.188428186	0.017851942	0.017851942	0.017851942
PAFAH1B2:processed_transcript	3.587966791	0.024410683	0.024410683	0.024410683	0.024410683	0.599518642	0.024410683	0.024410683	0.024410683	0.407484521	0.024410683	0.279861975	0.024410683	0.024410683	0.024410683	0.237219941	0.037710694	0.024410683	0.024410683	0.024410683	0.024410683	0.024410683	0.312218994	1.646533572	0.024410683	0.024410683	0.024410683	2.774836097	0.024410683	0.038260822	0.024410683	0.024410683	0.024410683	0.024410683	0.879952685	0.024410683	0.024410683	0.332002732	0.266434293	0.024410683	0.072278742	0.081917302	0.985994815	0.024410683	0.024410683	0.276185699	0.024410683	0.024410683	0.024410683
PAFAH1B2:protein_coding	4.085393211	0.054650567	0.054650567	0.054650567	0.054650567	0.705155878	0.054650567	0.054650567	0.054650567	0.48794585	0.054650567	0.356963676	0.054650567	0.054650567	0.054650567	0.295359377	0.069694226	0.054650567	0.054650567	0.054650567	0.054650567	0.054650567	0.819961698	7.393791246	0.054650567	0.054650567	0.054650567	3.165660095	0.054650567	0.145000701	0.054650567	0.054650567	0.054650567	0.054650567	1.353251637	0.054650567	0.054650567	0.402568307	0.328403766	0.054650567	0.351460287	0.119696374	1.142299547	0.054650567	0.054650567	2.812758421	5.740196281	0.054650567	0.054650567
RNF19A:protein_coding	3.719711846	0.086228198	0.086228198	0.086228198	0.086228198	6.117701953	0.086228198	0.086228198	0.086228198	0.086228198	0.086228198	0.086228198	0.086228198	0.086228198	0.086228198	6.161813987	0.574424058	0.086228198	0.086228198	0.086228198	0.086228198	0.086228198	0.930288737	0.086228198	0.086228198	0.086228198	0.086228198	0.720556073	0.086228198	0.123626291	0.086228198	0.086228198	1.680481894	0.086228198	0.21147461	0.086228198	0.086228198	0.086228198	0.211817942	1.61215025	0.13503557	0.086228198	0.086228198	1.099920734	1.799687693	0.155825289	0.086228198	0.086228198	0.086228198
RNU5F0	4.556966167	0	0	0	0	0	0	0	0	0	0	0.118587094	0	0	0	0	1.631182529	0	0	0	0	0	2.702333954	0	0	0	0	0	0	0.028229258	3.806939831	0	0	0	0	0	0	0	0	0	0	0	0	1.92655864	1.370749554	0.259578754	0	0	0
RP110	3.660774201	0.239534073	0.239534073	0.239534073	0.239534073	3.079112016	0.239534073	0.239534073	0.239534073	2.821078749	14.56594277	1.298852443	38.38090471	0.239534073	0.239534073	2.418845003	0.239534073	9.509125405	0.239534073	0.239534073	3.518991983	1.028437013	2.131412452	0.239534073	0.239534073	0.239534073	0.239534073	0.239534073	1.020548106	0.762706806	0.239534073	0.239534073	0.990098166	51.67418638	11.56084906	0.239534073	0.239534073	0.239534073	2.131592333	0.838195745	7.638510544	8.106959804	0.239534073	2.295336029	0.998767386	4.783065329	5.065348784	2.494442012	5.094639919
RP110	3.608272478	0.187618626	0.187618626	0.187618626	0.187618626	3.026709969	0.187618626	0.187618626	0.187618626	2.28476424	14.5115723	0.565881784	38.32245322	0.187618626	0.187618626	2.366556102	0.187618626	9.455621488	0.187618626	0.187618626	3.466514557	0.976386377	2.015842187	0.187618626	0.187618626	0.187618626	0.187618626	0.187618626	0.187618626	0.368685847	0.187618626	0.187618626	0.9380541	0.187618626	19.28906382	0.187618626	0.187618626	0.187618626	2.079352657	0.78617771	7.30963618	4.382859981	3.879713112	10.17123129	1.326273439	3.813084692	5.012606368	2.442140156	5.041892484
RP110	3.579351476	0.037500065	0.037500065	0.037500065	0.037500065	0.037500065	0.037500065	1.283962775	0.037500065	0.037500065	0.037500065	0.037500065	0.037500065	0.037500065	0.037500065	0.037500065	0.037500065	0.037500065	0.037500065	0.037500065	0.037500065	0.037500065	0.161225526	0.037500065	0.037500065	0.037500065	0.037500065	0.037500065	0.037500065	0.134713282	0.037500065	0.037500065	0.037500065	0.037500065	2.967608298	0.037500065	6.415718953	0.037500065	0.037500065	0.037500065	0.037500065	0.037500065	0.037500065	0.037500065	0.037500065	0.139262966	0.037500065	0.037500065	0.037500065
SHQ1:nonsense_mediated_decay	3.455677261	0.009950551	0.009950551	0.009950551	0.009950551	0.367438231	0.009950551	0.009950551	0.009950551	0.009950551	0.009950551	0.009950551	0.009950551	0.009950551	0.009950551	0.009950551	0.009950551	0.009950551	0.009950551	0.009950551	0.009950551	0.009950551	0.130318143	0.009950551	0.009950551	0.009950551	0.009950551	0.009950551	0.009950551	0.009950551	0.009950551	0.009950551	0.009950551	0.009950551	0.009950551	0.009950551	0.009950551	0.009950551	0.009950551	0.009950551	0.009950551	0.009950551	0.009950551	0.009950551	0.009950551	0.009950551	0.009950551	0.009950551	0.009950551
SHQ1:processed_transcript	3.701330863	0.041418296	0.041418296	0.041418296	0.041418296	0.136345562	0.041418296	0.041418296	0.041418296	0.26333566	0.041418296	0.126409684	0.041418296	0.041418296	0.041418296	0.041418296	0.041418296	0.041418296	0.041418296	0.041418296	0.041418296	0.885356657	0.468269888	0.041418296	0.041418296	0.041418296	0.041418296	0.041418296	0.041418296	0.364029032	0.041418296	0.041418296	0.041418296	0.041418296	0.192807199	0.041418296	0.041418296	0.041418296	0.041418296	0.144871644	0.041418296	0.041418296	0.041418296	0.041418296	0.041418296	0.199150769	0.041418296	0.041418296	0.041418296
SHQ1:protein_coding	3.498765849	0.012918519	0.012918519	0.012918519	0.012918519	1.097868876	0.012918519	0.012918519	0.012918519	0.012918519	0.012918519	0.012918519	0.012918519	0.012918519	0.012918519	0.012918519	0.012918519	0.012918519	0.012918519	0.012918519	0.012918519	0.012918519	0.134687622	0.012918519	0.012918519	0.012918519	0.012918519	0.012918519	0.012918519	0.012918519	0.012918519	0.012918519	0.012918519	0.012918519	0.012918519	0.012918519	0.012918519	0.012918519	0.012918519	0.012918519	0.012918519	0.012918519	0.012918519	0.012918519	0.012918519	0.012918519	0.012918519	0.012918519	0.012918519
SHROOM3:protein_coding	3.683016918	0.216287461	0.216287461	0.216287461	0.216287461	0.216287461	0.216287461	0.216287461	0.216287461	0.379779292	0.216287461	1.136347371	0.216287461	0.216287461	0.216287461	0.216287461	0.216287461	0.216287461	0.216287461	0.216287461	0.216287461	0.216287461	0.866601273	0.216287461	0.216287461	53.48831048	0.216287461	7.478881732	0.216287461	0.245945023	0.216287461	0.216287461	0.216287461	0.216287461	2.367258383	0.216287461	0.216287461	0.216287461	0.216287461	0.398273931	0.216287461	1.27922509	0.216287461	0.216287461	0.216287461	1.610750886	0.216287461	0.216287461	0.216287461
SLC25A3:retained_intron	4.129282857	0.438814921	0.438814921	0.438814921	0.438814921	0.438814921	0.438814921	1.73757936	0.438814921	0.438814921	0.438814921	0.438814921	0.438814921	0.438814921	0.438814921	0.438814921	1.198370465	0.438814921	0.438814921	0.438814921	0.438814921	0.694110155	2.296842399	0.438814921	0.438814921	0.438814921	0.438814921	0.438814921	0.679521894	0.545672726	0.438814921	0.438814921	2.260478523	0.438814921	0.954926758	0.438814921	5.19663917	0.438814921	1.969527486	0.839487207	0.438814921	1.796660909	0.438814921	0.438814921	0.438814921	1.865340325	0.438814921	0.438814921	0.438814921
SLC35G2:protein_coding	3.445474761	0.007001019	0.007001019	0.007001019	0.007001019	0.007001019	0.007001019	0.007001019	0.007001019	0.007001019	0.007001019	0.007001019	0.007001019	0.007001019	0.007001019	0.007001019	0.007001019	0.007001019	0.007001019	0.007001019	0.007001019	0.007001019	0.007001019	0.007001019	0.007001019	0.007001019	0.007001019	0.007001019	0.007001019	0.007001019	0.007001019	0.007001019	0.007001019	0.007001019	0.007001019	0.007001019	0.007001019	0.007001019	0.007001019	0.007001019	0.007001019	0.007001019	0.007001019	0.007001019	0.007001019	0.03334574	0.007001019	0.007001019	0.007001019
SNX1:protein_coding	4.054062344	0.092929901	0.092929901	0.092929901	0.092929901	0.092929901	0.092929901	0.092929901	0.092929901	0.265368055	0.092929901	0.158634465	0.092929901	0.092929901	0.092929901	0.092929901	0.092929901	0.092929901	0.092929901	0.092929901	0.092929901	0.092929901	0.25347686	0.092929901	0.092929901	0.092929901	3.254876808	0.092929901	0.454635003	0.16239646	0.644516479	0.092929901	0.402096078	0.092929901	1.824443328	0.092929901	0.092929901	0.092929901	0.806993132	0.092929901	0.363065711	1.146086232	0.092929901	0.092929901	6.497399932	1.241945988	0.952523342	0.092929901	0.092929901
ST6GALNAC6:protein_coding	3.491082809	0.039155506	0.039155506	0.039155506	0.039155506	0.516663479	0.039155506	0.039155506	0.039155506	0.039155506	0.039155506	0.039155506	0.039155506	0.039155506	0.039155506	0.039155506	0.812158672	0.039155506	0.039155506	0.039155506	0.039155506	0.039155506	0.232090216	0.039155506	0.039155506	0.039155506	0.039155506	0.039155506	0.459432531	0.050756943	0.039155506	0.039155506	0.891113908	0.039155506	0.039155506	0.039155506	7.032472994	0.039155506	0.039155506	0.401574365	0.039155506	0.039155506	6.248904826	0.631795989	0.039155506	0.765309953	0.039155506	2.883072473	0.039155506
TBCK:processed_transcript	3.519961561	0.043169186	0.043169186	0.043169186	0.043169186	0.043169186	0.043169186	0.043169186	0.043169186	0.043169186	0.043169186	0.196957616	0.043169186	0.043169186	0.043169186	0.478199033	0.043169186	0.043169186	0.043169186	0.043169186	0.043169186	0.043169186	0.095559767	0.043169186	0.043169186	0.043169186	0.043169186	0.043169186	0.233656158	0.122819164	0.043169186	0.043169186	0.190798479	0.043169186	12.98645661	0.043169186	0.043169186	0.043169186	0.283516746	0.069242719	0.303369333	0.043169186	0.043169186	0.16255107	0.176609949	0.146954801	0.159935226	0.043169186	0.043169186
TMEM236:protein_coding	3.55157446	0.087837282	0.087837282	0.087837282	0.087837282	0.986227862	0.087837282	0.087837282	0.087837282	0.211941396	0.087837282	1.573983606	0.087837282	0.087837282	0.087837282	0.174931281	0.785920298	0.087837282	0.087837282	0.087837282	0.087837282	0.087837282	1.188276452	0.087837282	0.087837282	0.087837282	0.087837282	16.77738622	0.087837282	0.329835227	0.087837282	0.087837282	2.367499032	3.220080866	3.096597342	0.087837282	0.087837282	8.060532588	0.087837282	0.087837282	0.152975396	1.975873128	0.481373769	0.087837282	1.240833515	1.199383018	0.087837282	0.087837282	0.087837282
TRIM46:processed_transcript	3.690134685	0.268915122	0.268915122	0.268915122	0.268915122	1.942227779	15.89769289	3.078270529	3.975676601	2.164725598	0.268915122	1.316114064	0.268915122	0.268915122	66.9929321	2.99303741	2.356610285	28.07752195	0.268915122	0.268915122	0.268915122	2.37264365	0.684220164	1.177358559	0.268915122	0.268915122	0.268915122	7.077806157	1.297244085	0.408650589	3.683142791	0.268915122	4.772272609	7.616678427	7.36378783	0.877085027	1.039038029	4.20633008	7.009332156	1.346499656	1.16505906	3.765527761	2.833293655	4.600757491	2.926215744	1.625189136	6.301147251	0.268915122	3.563431428
TRIM46:protein_coding	3.700911526	0.279996841	0.279996841	0.279996841	0.279996841	1.953160383	15.90738187	3.089101895	3.986427996	2.175638374	0.279996841	1.327102463	0.279996841	0.279996841	66.99806779	3.003876372	2.367505962	28.08612554	0.279996841	0.279996841	0.279996841	2.777951846	0.898007495	1.188359323	0.279996841	0.279996841	0.279996841	12.46324238	1.342942599	0.442956868	3.693920255	0.279996841	4.987632843	7.627105359	7.374237298	0.88811255	1.05005112	4.217060921	7.019813211	1.357485347	1.267964928	3.776297884	2.844146852	4.611453183	2.937060661	1.636149993	6.682872619	0.279996841	3.57421956
WDFY3:protein_coding	4.012591571	0.133596998	0.133596998	0.133596998	0.133596998	4.157981072	0.133596998	5.594042989	0.133596998	0.133596998	0.133596998	0.133596998	0.133596998	0.133596998	0.133596998	0.133596998	1.002234956	0.133596998	0.133596998	0.133596998	0.133596998	0.133596998	2.349065964	0.133596998	0.133596998	0.133596998	0.133596998	0.133596998	1.786552736	0.133596998	0.133596998	0.133596998	0.133596998	0.133596998	2.272944026	4.270872116	0.133596998	0.133596998	0.133596998	2.102004753	0.133596998	0.133596998	0.133596998	0.133596998	0.133596998	0.72799459	0.133596998	0.133596998	0.133596998
CYSLTR1:processed_transcript	3.527564774	0.251982041	0.251982041	0.251982041	3.091874824	1.325803783	0.548239712	0.251982041	2.162312516	2.898324687	1.039530547	2.89549682	0.251982041	0.251982041	5.295429128	3.173059359	0.354062274	0.989511983	7.399021464	0.251982041	1.49139131	0.957606046	1.951522818	0.644360474	0.251982041	0.251982041	5.756637907	17.25977763	0.376609174	1.374453866	0.601167858	0.251982041	5.984278373	7.657222735	49.86800833	0.481829769	1.469121877	4.24499851	5.713424471	0.528970426	2.102129313	2.912153832	3.253164099	6.144740903	8.234321479	2.430489008	3.573994068	1.51147328	1.751918195
LINC00504:lincRNA	3.997951847	0.57221808	0.57221808	0.57221808	13.36637444	4.317785109	1.069249825	0.57221808	3.407331963	7.362085628	1.395867407	6.625378741	3.084814629	0.57221808	5.846854197	5.542147305	0.99673931	1.343556017	8.046874128	0.57221808	1.868441235	3.804732141	5.303534896	0.982582939	0.57221808	0.57221808	12.6259085	26.35114829	0.659751665	3.316277976	1.13826617	0.57221808	8.329286937	22.69991275	51.64155506	0.81260191	3.236680119	6.304565905	10.86728666	0.92809206	3.532284848	3.405704439	13.87893069	8.990384992	7.495432814	4.475119831	4.894255611	3.648205378	3.257423335
RIC3:processed_transcript	3.471668719	0.148484074	0.148484074	0.148484074	3.916158892	0.857828061	0.148484074	0.148484074	2.086576138	2.110968159	0.947477511	0.982743564	0.148484074	0.148484074	0.148484074	1.750955308	0.195484496	0.148484074	7.399386769	0.148484074	1.405904872	0.864362454	0.652474147	0.546564687	0.148484074	0.148484074	3.638891228	9.616968994	0.195066591	0.751460568	0.502744381	0.148484074	2.959172642	0.148484074	33.92987123	0.38167203	1.383311812	3.293704865	4.451010029	0.429497752	1.548215766	2.628356254	0.968794305	5.458372256	3.172865733	1.907077253	2.997939074	1.047782845	1.541834304
UBA60	3.576062318	0.298717299	0.298717299	0.298717299	4.014421245	0.998276677	0.298717299	0.298717299	2.210075544	2.34089981	1.086689512	1.13672872	0.298717299	0.298717299	0.298717299	1.934022401	0.345069402	70.40175742	7.449601877	0.298717299	1.538793379	1.004720935	0.806228907	0.691306834	0.298717299	0.298717299	3.740978178	9.636595028	0.344657262	1.13882596	0.298717299	0.298717299	3.070635553	0.298717299	33.83709558	0.528688687	1.516511965	3.400553276	4.541894706	0.575854706	1.679141253	1.862917264	1.107712265	5.535361495	3.281380985	2.173471484	3.108867244	1.867737981	1.672847817
RP110	4.158593369	0	0	0	0	0	4.973632408	0	4.75739136	1.024161656	0	0	0	0	0	0.936183701	0.070883171	0	0	0	1.508589952	0	2.265623694	0	0	0	0	13.3534788	0	0.188242844	0	0	0.74569415	0	3.986632109	0	1.178779194	0	1.632738462	0.05326159	1.036181538	1.204420587	15.00455763	0	2.563819079	1.105389441	0	0	0
AC073254.1:antisense	3.37545388	0.102433934	0.102433934	0.102433934	0.102433934	0.361153689	0.102433934	0.102433934	0.102433934	2.609556739	0.102433934	0.771783261	7.052710508	0.102433934	0.102433934	0.291969889	0.102433934	0.102433934	0.102433934	0.102433934	0.102433934	0.270150575	0.452236441	0.102433934	0.102433934	0.102433934	20.423168	6.19735326	0.102433934	0.750109719	0.102433934	0.102433934	1.538527956	0.102433934	2.919545244	0.102433934	0.102433934	0.102433934	0.102433934	0.102433934	0.821867481	1.4404928	0.102433934	0.102433934	1.621146202	0.700230388	2.247587437	0.210294803	0.876561525
RP110	4.172523766	0.062632591	0.062632591	0.062632591	0.062632591	0.062632591	0.062632591	0.062632591	2.448120637	0.166466608	0.062632591	1.055997074	0.062632591	0.062632591	0.062632591	0.062632591	0.062632591	0.062632591	0.062632591	0.062632591	0.062632591	0.062632591	0.605409297	0.062632591	0.062632591	0.062632591	0.062632591	1.907628356	0.24134154	0.168818185	0.062632591	0.062632591	2.381142809	0.062632591	4.069819097	0.062632591	0.062632591	1.751916057	0.062632591	0.062632591	0.364298292	0.062632591	0.062632591	0.062632591	1.235277412	0.272558933	0.062632591	0.062632591	0.062632591
LRCH3:protein_coding	3.353614844	0.157048115	0.157048115	0.157048115	0.157048115	3.340770989	0.157048115	0.157048115	7.713467018	3.139611522	9.794673699	2.371799491	2.316843302	0.157048115	11.49206895	7.981194377	0.508450319	0.157048115	0.157048115	0.157048115	0.157048115	0.514427778	2.207040616	0.157048115	0.157048115	0.157048115	0.157048115	0.157048115	1.112324104	1.196803328	0.53668852	0.157048115	6.590226735	0.157048115	6.060390308	0.157048115	0.157048115	2.2923342	1.040951358	0.559778288	1.351739749	2.376917192	0.286837154	0.269302492	2.561550738	1.778748089	3.436250056	0.157048115	0.157048115
NDUFA4:protein_coding	3.332432083	0.17986703	0.17986703	0.17986703	0.17986703	0.17986703	0.17986703	1.692771769	7.632269615	2.795208779	0.17986703	1.625044323	19.3504518	0.17986703	11.35885799	7.5735706	0.662957705	0.17986703	0.17986703	0.17986703	0.17986703	0.532327257	1.548642342	0.17986703	0.17986703	0.17986703	0.17986703	43.40891789	0.17986703	0.971818254	0.17986703	0.17986703	6.524491063	0.17986703	3.376355651	0.17986703	0.17986703	2.285760277	1.051603086	0.215974891	1.191803778	2.263730449	0.17986703	0.290576192	1.897090573	1.838151264	0.17986703	0.17986703	0.17986703
GSTA4:protein_coding	3.243051828	0.010339137	0.010339137	0.010339137	0.010339137	0.010339137	0.010339137	0.010339137	0.010339137	0.010339137	0.010339137	0.010339137	0.010339137	0.010339137	0.010339137	0.010339137	0.010339137	0.010339137	0.010339137	0.010339137	0.010339137	0.010339137	0.010339137	0.010339137	0.010339137	0.010339137	0.010339137	0.010339137	0.010339137	0.010339137	0.010339137	0.010339137	0.010339137	0.010339137	0.010339137	0.010339137	0.010339137	0.010339137	0.010339137	0.010339137	0.010339137	0.010339137	0.010339137	0.010339137	0.010339137	0.285541699	0.010339137	0.010339137	0.010339137
XKR5:processed_transcript	4.614369725	1.535525594	1.535525594	1.535525594	1.535525594	8.491877032	21.99333224	24.16904007	1.535525594	8.214682411	1.535525594	3.274364812	47.30112744	1.535525594	1.535525594	25.39687238	10.17672297	1.535525594	1.535525594	1.535525594	1.535525594	17.46995734	5.58102046	1.535525594	1.535525594	106.6722466	1.535525594	1.535525594	9.342259714	2.537402746	8.395176449	1.535525594	15.94508324	89.7014267	37.74284547	23.06296792	25.09934658	1.535525594	41.54902301	20.46353558	4.678664022	39.08605389	3.750966253	14.22163984	15.20051807	204.9054913	43.99894385	3.564763476	8.089339524
Y_RNA.125:misc_RNA	4.396153347	1.360352579	38.24029515	10.29842325	7.412918621	9.770594109	19.75361132	5.163245712	3.553135813	3.672647581	34.24336619	2.420816479	36.03289048	14.61495545	1.360352579	17.11348062	16.64122809	17.81089766	1.360352579	17.2206743	2.572849178	10.41551371	6.426118008	6.929953482	8.049178311	1.360352579	1.360352579	6.365769632	5.777318563	1.796870309	5.3763294	25.6023854	5.9668872	13.9173862	19.29604401	3.923719969	28.27085116	5.31172374	25.13640771	8.852141626	2.995392182	12.58206985	3.423461238	20.73503222	4.321146353	55.46840921	34.16870437	2.332996939	14.1949784
AC093415.2:antisense	3.593407662	0.031302264	0.031302264	0.031302264	0.031302264	0.031302264	0.031302264	0.031302264	0.031302264	0.031302264	1.025720971	0.060480425	0.031302264	0.031302264	0.031302264	0.031302264	0.031302264	0.031302264	0.031302264	0.031302264	0.031302264	0.031302264	0.044885592	0.031302264	0.031302264	0.031302264	0.031302264	0.031302264	1.51308109	0.179410554	0.031302264	0.031302264	0.031302264	0.031302264	0.223907754	0.031302264	0.031302264	0.031302264	0.031302264	0.239072536	0.031302264	6.250665999	0.031302264	0.031302264	0.031302264	1.395899992	0.031302264	0.031302264	0.031302264
AP001469.9:antisense	3.204096303	0.106928058	0.106928058	0.106928058	5.095450524	0.322731779	0.106928058	0.349143171	0.106928058	1.847514894	0.106928058	2.303205601	9.698174182	5.876544817	0.106928058	2.71003222	0.178324005	0.106928058	0.106928058	0.106928058	3.174704733	0.2973748	1.246614069	2.571509554	0.106928058	0.106928058	3.708540651	7.316245029	0.106928058	0.890733259	0.106928058	0.106928058	2.00943853	4.24582418	7.83545818	0.106928058	0.106928058	6.047712406	0.106928058	0.121380174	0.892766776	2.407133429	5.988024773	1.871989695	0.81715466	1.08967854	1.422930488	0.37910341	0.253435163
CASC10:protein_coding	3.167648475	0.064829848	0.064829848	0.064829848	1.654982741	0.122058579	0.064829848	0.064829848	0.064829848	0.650148666	0.064829848	0.984146827	0.064829848	5.844972525	0.064829848	2.535427605	0.064829848	0.064829848	0.064829848	0.064829848	0.659676319	0.255624035	1.433616853	0.127603013	0.064829848	0.064829848	0.615230685	7.287299284	0.064829848	0.427778755	0.064829848	0.064829848	1.970811203	4.211276849	4.005503644	0.064829848	0.064829848	6.016452387	0.064829848	0.803232412	0.648337612	0.783634079	3.785983119	2.314025062	0.202543845	1.057113182	0.84290393	0.337501748	0.211604237
CCDC50:protein_coding	3.905661387	0	0	0	1.986575522	0.535373742	0	0	0	1.639990998	0	2.131863383	0	7.302323733	0	3.103576625	0	0	0	0	0.723852077	0.2112398	1.622781157	0.048822335	0	0	0.667464876	9.132172082	0	0.443374866	0	0	2.38726017	5.229689834	2.487429486	0	0	7.519876476	0	0	0.533208928	2.995887089	0	0.335258009	0.871876168	0.83854114	0.956308931	0.31511626	0.155392846
CCND3:protein_coding	3.32881096	0.106178512	0.106178512	0.106178512	1.75773438	0.165617103	0.106178512	0.106178512	0.106178512	0.806208314	0.106178512	1.060994466	0.106178512	6.109518566	0.106178512	3.24239912	0.106178512	0.106178512	0.106178512	0.106178512	0.723994689	0.304340124	1.623579904	0.171375632	0.106178512	0.106178512	0.677832808	7.607540066	0.106178512	0.475184562	0.106178512	0.106178512	2.085758404	4.412738533	4.962824553	0.106178512	0.106178512	6.287620039	0.106178512	0.121216073	1.121054401	1.072315635	0.106178512	0.290603258	0.249210268	0.222548194	0.914297544	0.389379504	0.258620522
CTD0	3.92606054	0.082284223	0.082284223	0.082284223	2.052167985	0.15317926	0.082284223	0.082284223	0.082284223	0.807378042	0.082284223	1.202244219	0.082284223	7.242733543	0.082284223	3.142864388	0.082284223	0.082284223	0.082284223	0.082284223	0.819180913	0.318640345	0.94266998	0.160047713	0.082284223	0.082284223	0.764121596	9.924210657	0.082284223	0.475551389	0.082284223	0.082284223	2.443416752	5.218908918	1.636894731	0.082284223	0.082284223	7.455163051	9.116656541	0.100220187	0.676054098	0.97273997	0.082284223	0.302255778	1.319136426	1.282892244	1.046163549	0.420070577	0.264108553
FAM76A:protein_coding	3.191274053	0.072546777	0.072546777	0.072546777	0.072546777	0.072546777	0.072546777	0.072546777	0.072546777	0.072546777	0.072546777	0.072546777	0.072546777	0.072546777	0.072546777	0.072546777	0.072546777	0.072546777	0.072546777	0.072546777	0.072546777	0.072546777	0.812050252	0.072546777	0.072546777	0.072546777	0.072546777	0.072546777	0.072546777	0.137086254	0.072546777	0.072546777	0.072546777	0.072546777	22.52867203	0.072546777	0.072546777	0.072546777	0.072546777	0.072546777	0.107457462	0.072546777	0.072546777	0.741841014	0.072546777	0.736294084	0.072546777	1.296073263	0.072546777
FER1L4:retained_intron	3.489893669	0.078351	0.078351	0.078351	1.82672082	0.558551857	0.078351	0.078351	0.078351	2.243082534	0.078351	1.821293477	0.078351	6.43360593	0.078351	2.794768129	0.078351	0.078351	0.078351	0.078351	0.732383466	0.288128814	2.062364168	0.147369965	0.078351	0.078351	0.683515583	14.92473706	0.216804379	0.84571139	0.462234924	0.078351	2.514172029	4.63736091	3.172662094	0.078351	0.078351	6.622147684	0.078351	0.128876714	1.006086848	0.868674766	0.078351	0.273586696	0.229767255	0.368898383	2.334198884	0.37815319	0.239729137
HELZ:processed_transcript	3.141742228	0.0634987	0.0634987	0.0634987	1.641057184	0.120274165	0.0634987	0.0634987	0.0634987	0.740962138	0.0634987	1.896952309	0.0634987	5.797861201	0.0634987	3.471597564	0.188830107	0.0634987	0.0634987	0.0634987	0.653633838	0.252781749	0.843808008	0.125774686	0.0634987	0.0634987	0.609540225	7.228764372	0.0634987	0.489049994	0.335653966	0.0634987	1.954384206	4.177104804	1.308490432	0.0634987	0.0634987	11.8724671	0.0634987	0.077862508	1.272902749	0.893131246	1.070320738	0.239660359	0.68806221	0.204933656	2.144903033	0.33401097	0.209110599
ITGB8:retained_intron	3.253144819	0.08753178	0.08753178	0.08753178	1.709865966	0.145918698	0.08753178	0.08753178	0.08753178	0.784223602	0.08753178	1.973024139	0.08753178	5.984652181	0.08753178	3.592362411	0.373951063	0.08753178	0.08753178	0.08753178	0.694416671	0.282187233	1.200453671	0.151575339	0.08753178	0.08753178	0.649071553	7.456168549	0.248122554	0.643940957	0.498022189	0.08753178	2.032086121	4.317894	1.478018111	0.08753178	0.08753178	12.23167308	0.08753178	0.102303275	1.331262236	1.372094824	5.034436099	0.872565555	1.412813357	0.329157875	2.228012426	1.428253977	0.237276568
KIF250	3.132920543	0.055018595	0.055018595	0.055018595	1.632402024	0.11178776	0.055018595	0.055018595	1.907679639	0.635637106	0.055018595	1.888268754	0.055018595	5.788744778	0.055018595	2.972587672	0.180336095	0.055018595	0.055018595	0.055018595	0.645088249	0.244280641	1.051261586	0.11728767	0.055018595	0.055018595	0.600999528	7.219489167	0.055018595	0.524270821	0.454135359	0.055018595	1.945694278	4.16816823	1.299872176	0.055018595	0.055018595	11.86267661	0.055018595	0.06938081	0.933533013	1.303989663	1.061728911	0.231160707	0.6795128	0.196437857	0.82684448	0.325500848	0.200614336
MED22:protein_coding	3.154128511	0.047094786	0.047094786	0.047094786	2.89051099	0.753476675	0.047094786	0.047094786	0.047094786	0.965805157	0.047094786	0.063455852	0.047094786	0.047094786	0.047094786	1.755301119	0.279018066	0.047094786	0.047094786	0.047094786	0.047094786	0.047094786	0.328370947	0.047094786	0.047094786	0.047094786	0.047094786	0.047094786	0.551475779	0.262591375	0.047094786	0.047094786	0.047094786	0.047094786	6.133074887	0.047094786	0.047094786	0.047094786	2.39951807	0.047094786	0.126591445	1.899471606	0.266283513	0.047094786	2.619059336	1.744325221	0.912795981	0.047094786	0.047094786
METTL21EP:processed_transcript	3.191514317	0.048855432	0.048855432	0.048855432	5.110648403	0.162553162	0.048855432	0.048855432	0.048855432	0.641689756	0.048855432	1.010867296	0.048855432	5.903215265	0.048855432	2.968229099	0.176809526	0.048855432	0.048855432	0.048855432	0.651339745	0.51049385	0.940251299	0.112434606	0.048855432	0.048855432	0.606323428	7.364061531	0.066569467	0.405250091	0.048855432	0.048855432	1.979309629	4.248542902	2.250715249	0.048855432	0.048855432	6.076896933	0.048855432	0.063519818	0.539345241	0.848264977	1.076746239	0.228703453	0.686488565	0.216608696	0.836920002	0.44831997	0.197514407
MTRNR2L4:protein_coding	3.399441201	0.282537152	0.282537152	0.282537152	1.097522603	0.282537152	12.14804296	3.583434291	0.282537152	0.282537152	0.282537152	0.282537152	0.282537152	0.282537152	12.10261155	4.780002829	2.090176457	0.282537152	0.282537152	0.282537152	0.282537152	2.798078701	1.174172048	0.282537152	0.282537152	0.282537152	0.282537152	0.282537152	0.544564215	0.423337411	0.282537152	0.282537152	0.282537152	0.282537152	10.33517293	0.282537152	0.282537152	0.282537152	0.64165182	36.84484244	0.282537152	0.282537152	7.75862847	0.951440115	5.807868986	1.73413572	2.725056508	0.710521074	2.125545645
NAA15:protein_coding	3.336022618	0.105911142	0.105911142	0.105911142	1.761299911	2.399607702	0.105911142	0.105911142	0.105911142	0.71524261	0.105911142	2.029819855	0.105911142	6.12318364	0.105911142	3.167760907	0.237425888	0.105911142	0.105911142	0.105911142	0.725161134	0.5252232	1.842210231	0.17125957	0.105911142	0.105911142	0.678892123	19.15346328	0.105911142	0.654966163	0.391493436	0.105911142	2.090085207	4.42246575	3.391741634	0.105911142	0.105911142	6.301698448	0.105911142	0.120983602	1.027870175	2.076905406	2.751662377	0.290763897	0.761288061	0.81811224	0.915905641	0.389769381	0.258706936
NPTXR:protein_coding	3.191990066	0.033393583	0.033393583	0.033393583	0.033393583	0.033393583	0.033393583	1.268489229	0.033393583	0.281660586	0.033393583	0.033393583	0.033393583	0.033393583	0.033393583	5.183176962	0.033393583	0.033393583	0.033393583	0.033393583	0.033393583	0.033393583	0.090651691	0.033393583	0.033393583	0.033393583	0.033393583	0.033393583	0.033393583	0.105896348	0.033393583	0.033393583	0.566427718	0.033393583	0.033393583	0.033393583	0.033393583	0.033393583	0.033393583	0.056422886	0.316249391	0.033393583	0.033393583	0.033393583	0.033393583	0.311889914	0.033393583	0.033393583	0.033393583
NT5DC3:protein_coding	3.25837587	0.136180653	0.136180653	0.136180653	1.736263788	0.193766768	0.136180653	0.136180653	0.136180653	1.117804048	0.136180653	2.087881686	0.136180653	5.952419366	0.136180653	3.592940938	0.496356567	0.136180653	0.136180653	0.136180653	0.734741842	0.328166318	1.230323884	0.199345826	0.136180653	0.136180653	0.690018652	31.62899511	0.498210822	0.751858527	0.412221799	0.136180653	2.054064547	4.308521531	1.754272902	0.136180653	1.697985028	12.11375954	0.526738454	0.15074955	1.36285278	1.686769663	1.157378269	0.314857579	1.347053447	0.514419874	2.247303634	0.410555344	0.283871623
PALLD:protein_coding	6.328344114	0.010205844	0.010205844	0.010205844	0.010205844	0.010205844	0.010205844	0.010205844	0.010205844	0.010205844	0.010205844	0.094893495	0.010205844	0.010205844	0.010205844	0.010205844	0.010205844	0.010205844	0.010205844	0.010205844	0.010205844	0.010205844	1.168269403	0.010205844	0.010205844	0.010205844	0.010205844	0.010205844	1.750158572	0.240900177	0.010205844	0.010205844	0.010205844	0.010205844	1.330124798	0.010205844	0.010205844	0.010205844	0.010205844	0.010205844	0.010205844	0.010205844	0.010205844	0.010205844	2.680883795	0.040087315	0.010205844	0.010205844	0.010205844
RP110	3.485302158	0.01201995	0.01201995	0.01201995	1.792030455	0.076081553	0.01201995	0.01201995	0.01201995	0.667223389	0.01201995	1.041099536	0.01201995	6.482287513	0.01201995	2.777596757	0.01201995	0.01201995	0.01201995	0.01201995	0.677888605	0.225594166	0.818171696	0.082287969	0.01201995	0.01201995	0.628136348	11.4654896	0.01201995	0.414384027	0.01201995	0.01201995	2.49192264	4.6535354	2.626569705	0.01201995	0.01201995	6.674241355	0.01201995	0.028227102	0.523201287	0.816646403	0.01201995	0.210788876	0.166176424	0.160005861	1.271820004	0.317247736	0.176318588
RP110	3.140182736	0.018028033	0.018028033	0.018028033	0.018028033	0.018028033	0.018028033	0.018028033	0.018028033	0.672435138	0.018028033	0.018028033	0.018028033	0.018028033	0.018028033	0.018028033	0.054825714	0.018028033	0.018028033	0.018028033	0.018028033	0.018028033	0.053955142	0.018028033	0.018028033	0.018028033	0.018028033	4.86301354	0.018028033	0.130500881	0.018028033	0.018028033	0.018028033	0.018028033	0.018028033	0.018028033	0.018028033	0.018028033	0.018028033	0.018028033	0.018028033	0.018028033	0.018028033	0.018028033	0.018028033	0.018028033	0.018028033	0.018028033	0.018028033
RP110	3.118692422	0.043367936	0.043367936	0.043367936	1.61943045	0.100089562	0.043367936	0.043367936	0.043367936	0.623500231	0.043367936	0.970732918	0.043367936	5.772292646	0.043367936	2.492073674	0.043367936	0.043367936	0.043367936	0.043367936	0.63294346	0.232471492	0.83003625	0.105584866	0.043367936	0.043367936	0.58889166	7.201838917	0.043367936	0.379987736	0.170253289	0.043367936	2.239131196	4.153073183	1.357850152	0.043367936	0.043367936	5.942253022	0.043367936	0.057718123	0.48400587	1.174882174	0.043367936	0.219362544	0.179861646	0.161857895	1.158824072	0.313623684	0.188841753
SENP6:processed_transcript	3.286593822	0.020966267	0.020966267	0.020966267	0.020966267	0.020966267	0.020966267	0.020966267	0.020966267	1.047685029	0.020966267	0.502459628	0.020966267	1.247465113	0.020966267	0.117271202	0.020966267	0.020966267	0.020966267	0.020966267	0.020966267	0.020966267	0.236172096	0.020966267	0.020966267	0.020966267	0.020966267	0.020966267	0.090719734	0.217905816	0.020966267	0.020966267	0.020966267	0.020966267	0.020966267	0.020966267	0.020966267	0.020966267	0.020966267	0.020966267	0.020966267	0.020966267	0.930583381	0.020966267	0.529527774	0.073396963	0.020966267	0.020966267	0.020966267
STRBP:protein_coding	3.282030037	0.0821189	0.0821189	0.0821189	1.722030401	2.459762244	0.472969142	0.0821189	0.0821189	0.922472737	0.0821189	1.15844567	0.0821189	6.043132143	0.0821189	2.729943814	2.112395554	0.0821189	0.0821189	0.0821189	0.695579136	0.278883364	7.092891323	0.146856345	0.0821189	0.0821189	0.649742722	8.239970146	0.0821189	0.410532254	0.0821189	0.0821189	2.193993372	4.358315331	2.207954524	0.0821189	0.0821189	6.219977904	0.152343346	0.246365819	0.584755049	3.559459469	0.0821189	0.308844411	0.363380737	1.170332582	0.884540252	0.363323171	0.23348611
SYS1:protein_coding	3.167293452	0.061732083	0.061732083	0.061732083	1.653290595	0.119011402	0.061732083	0.061732083	0.061732083	0.678080598	0.061732083	0.981861694	0.061732083	5.846984127	0.061732083	2.534513729	0.988985589	0.061732083	0.061732083	0.061732083	0.65710437	0.252694923	1.139329934	2.480635223	0.061732083	0.061732083	0.612619448	7.290585834	0.08142513	0.614080971	0.404945215	0.061732083	2.279084297	4.211844344	2.217492979	0.061732083	0.061732083	6.01861557	0.061732083	0.076223363	0.64575564	0.862556274	0.061732083	0.239457088	0.199567813	0.190546074	1.188155491	0.334645012	0.208636213
TOR1AIP2:processed_transcript	3.545938895	0.075355202	0.075355202	0.075355202	2.912689631	0.986582433	0.418521489	0.075355202	0.075355202	0.784607457	0.075355202	1.578797028	0.075355202	6.540595788	0.075355202	2.838783336	0.097882186	0.075355202	0.075355202	0.075355202	0.74070652	0.288763485	2.725597776	0.145568627	0.075355202	0.075355202	0.690992917	8.153875947	0.121284384	1.286872036	1.149305873	0.075355202	2.553331169	4.713264496	6.332715975	0.075355202	0.075355202	6.732400493	0.075355202	0.120468619	1.263901079	1.224210015	0.218879587	0.55770469	0.714979101	1.355848283	1.334176473	0.592144905	0.923571974
ZNF969P:processed_pseudogene	3.11979962	0.046689197	0.046689197	0.046689197	1.621617034	0.103369986	0.046689197	0.046689197	1.896466111	0.706919751	0.046689197	0.957204096	0.046689197	5.7714894	0.046689197	2.493632003	0.112229508	0.046689197	0.046689197	0.046689197	0.635840259	0.235656609	1.320490262	0.108861335	0.046689197	0.046689197	0.591820174	7.200006477	0.046689197	0.409170454	0.1734832	0.046689197	2.24087163	4.153435685	1.758887522	0.046689197	0.046689197	5.941327414	0.046689197	0.061029053	0.521409951	1.177388808	0.046689197	0.222557099	0.325163226	0.165093851	1.161342267	0.316750376	0.192058281
RP110	3.280904751	0.11696522	0.11696522	0.11696522	0.11696522	0.334725935	0.943233019	0.11696522	0.11696522	0.641134701	0.672398585	0.477540539	0.11696522	0.11696522	0.11696522	0.357531742	0.11696522	0.11696522	1.216728933	0.11696522	1.247136239	0.11696522	0.942058807	0.11696522	0.11696522	0.11696522	0.11696522	4.218934617	0.11696522	0.421300322	0.11696522	0.11696522	0.789482174	0.11696522	3.612118264	0.11696522	0.11696522	0.11696522	0.11696522	0.11696522	0.439394151	0.23746666	30.65918389	0.11696522	1.524512338	0.212542323	1.863197641	0.21410138	0.11696522
NEAT1:lincRNA	4.448593641	0.368890611	0.368890611	0.368890611	14.88496797	68.45325842	3.296571064	11.18866969	33.40675307	1.866861112	0.368890611	7.53931991	35.29920621	0.368890611	10.1896595	5.873039163	6.209977211	0.368890611	0.368890611	0.368890611	3.466111907	3.665235662	59.07090858	0.796759961	2.094753914	0.368890611	77.74558945	8.984002362	15.96973902	4.242780621	3.095758603	0.368890611	30.91447057	1.210041668	45.71686479	0.368890611	0.368890611	2.735296992	6.785551542	2.72641462	3.012128952	6.092505808	17.12713076	19.82054055	85.98387022	4.691415627	4.512207338	10.92011376	0.994160409
ACTG1:nonsense_mediated_decay	3.550234952	0.052149928	0.052149928	0.052149928	1.546084608	1.8707437	0.334623151	0.935988067	0.052149928	0.167629325	1.333867072	0.119844419	0.052149928	0.052149928	0.052149928	0.052149928	1.356603876	0.052149928	3.175612066	0.052149928	0.052149928	0.9304723	1.345968177	0.052149928	0.052149928	0.052149928	0.052149928	0.052149928	0.052149928	0.060878288	0.136341322	0.052149928	1.203283836	3.947700475	2.63490731	0.052149928	7.089765028	0.052149928	2.685295613	0.500179188	0.595301134	0.52139125	0.052149928	0.202291184	2.693863869	2.914011222	0.771721918	0.590112925	1.017402674
CTF1:protein_coding	3.118182312	0.097214727	0.097214727	0.097214727	3.152883147	0.097214727	16.62131929	0.097214727	2.509888864	0.566722984	7.968494735	0.260729101	0.097214727	0.097214727	0.097214727	0.939113279	0.097214727	0.097214727	0.097214727	0.097214727	1.617495744	0.097214727	1.054040183	0.097214727	0.097214727	0.097214727	3.058665102	0.097214727	0.117329176	0.490756552	0.923792186	0.097214727	0.518965267	0.097214727	5.196440599	0.097214727	0.097214727	0.097214727	0.097214727	0.521873157	0.150475515	0.577498781	2.596141414	0.097214727	3.90728902	1.509172086	0.097214727	0.995825977	0.375080782
GIGYF2:processed_transcript	3.628363277	0.015976774	0.015976774	0.015976774	0.015976774	0.015976774	0.015976774	0.015976774	0.015976774	0.015976774	0.015976774	1.42575661	0.015976774	0.015976774	0.015976774	1.022694947	0.056423545	0.015976774	0.015976774	0.015976774	0.015976774	0.015976774	0.933993041	0.015976774	0.015976774	0.015976774	0.015976774	0.015976774	0.015976774	0.20092682	0.928871825	0.015976774	0.015976774	0.015976774	0.08861297	0.015976774	0.015976774	0.015976774	0.015976774	0.118086721	0.015976774	0.015976774	0.774123787	0.015976774	0.129724701	0.084470844	0.015976774	0.015976774	0.015976774
PAK1:nonsense_mediated_decay	2.97197577	0.042082823	4.779506013	5.703062381	0.042082823	0.409380988	1.753144529	0.493188988	0.042082823	0.162985498	2.189139852	0.135231033	2.764052261	0.042082823	0.042082823	0.042082823	0.169202592	1.778591047	2.471336974	0.042082823	0.042082823	0.140608305	0.426265105	0.042082823	1.924930406	0.042082823	0.042082823	0.937201022	0.042082823	0.069422322	0.459513729	5.958238992	0.042082823	0.042082823	0.395560409	0.302497667	0.042082823	0.042082823	0.219306101	0.090146936	0.042082823	0.042082823	0.042082823	0.042082823	0.042082823	0.485276947	0.042082823	0.154728312	0.042082823
SGOL1:processed_transcript	2.970257949	0.007483626	0.007483626	0.007483626	0.007483626	0.007483626	0.007483626	0.007483626	0.007483626	0.007483626	0.007483626	0.007483626	0.007483626	0.007483626	0.007483626	0.007483626	0.040656891	0.007483626	0.007483626	0.007483626	0.007483626	0.007483626	0.053281898	0.007483626	0.007483626	0.007483626	0.007483626	0.007483626	0.007483626	0.037494314	0.007483626	0.007483626	0.007483626	0.007483626	0.007483626	0.007483626	0.007483626	0.007483626	0.007483626	0.091231234	0.007483626	0.007483626	0.256207676	0.007483626	0.867850008	0.086900295	0.007483626	0.007483626	0.007483626
TOP3A:nonsense_mediated_decay	3.323903221	0.014028846	0.014028846	0.014028846	0.014028846	0.014028846	0.014028846	0.014028846	0.014028846	0.014028846	0.014028846	0.014028846	0.014028846	0.014028846	0.014028846	0.014028846	0.051088482	0.014028846	0.014028846	0.014028846	0.014028846	0.014028846	0.289113714	0.014028846	0.014028846	0.014028846	0.014028846	0.014028846	0.014028846	0.050078903	0.014028846	0.014028846	0.014028846	0.014028846	0.014028846	0.014028846	0.014028846	0.014028846	0.014028846	0.107587799	0.014028846	0.014028846	0.291891845	0.014028846	0.975190356	0.102749474	0.014028846	0.014028846	0.014028846
TTLL3:retained_intron	3.13858843	0.194944286	0.194944286	0.194944286	0.194944286	0.194944286	0.194944286	0.194944286	0.194944286	1.696756697	0.194944286	0.578163526	0.194944286	0.194944286	0.194944286	0.194944286	0.367979401	0.194944286	0.194944286	0.194944286	0.194944286	0.617292675	1.0726975	0.194944286	0.194944286	0.194944286	0.194944286	0.194944286	0.194944286	0.300813276	0.194944286	95.29771438	0.194944286	0.194944286	10.90992291	0.194944286	0.968000707	0.194944286	0.194944286	0.194944286	0.194944286	0.826732003	1.273277713	0.194944286	0.676283717	0.476672694	0.194944286	0.194944286	0.194944286
AC103965.1:transcribed_unprocessed_pseudogene	4.329990324	1.433369961	57.10158484	140.3227081	16.42963792	5.096838781	74.97534404	10.8505954	23.40201712	20.65927664	132.4327119	6.042418499	30.65057201	18.07110586	20.264291	9.670562184	3.527586621	156.1250054	32.99813551	36.17195977	43.47871383	10.87770218	2.606808341	2.563542995	8.727275606	9.911723354	1.433369961	3.167155463	3.272279696	2.654523062	13.10939435	31.99125846	16.50311324	38.16736651	11.475094	2.904555726	6.83594276	38.57991119	16.99493957	17.36119722	4.567765449	8.200119444	30.0183038	5.046218498	4.37193438	2.895301382	11.55062537	4.024340071	9.948213782
RP110	4.351867388	1.454915213	57.12950696	140.3601634	51.10389484	5.118803689	75.00531363	10.87321941	23.42607892	20.61883406	132.4692633	5.738467271	30.67546414	1.454915213	20.28799336	9.693051019	3.549371769	156.1642708	33.02329655	36.19748438	43.50507543	10.74340054	2.67747819	2.58521771	8.749656386	9.934239814	1.454915213	3.188899323	3.294035598	2.649142469	13.13227711	32.01630416	16.52638475	38.1931197	11.49778954	2.926269504	6.858106884	38.60571163	17.01826742	17.3287455	4.58966975	8.222439837	30.04312349	4.794333469	4.393816249	2.814101624	11.57332957	4.046182123	9.970734422
RP110	4.315799841	1.418250247	57.10432341	140.3521439	16.41932899	5.082894303	74.98381649	10.83849672	23.39394492	20.58612114	132.4596166	5.702685673	30.64482514	1.418250247	20.25521221	9.658084949	3.513138729	156.1595105	32.99314172	36.16798415	43.4770822	10.70865108	2.551896723	2.548785839	8.714495767	9.899323484	1.418250247	3.152591945	3.257749901	2.612723781	13.09802029	31.98594167	16.49282788	38.16403101	11.46319565	2.889907966	6.822556183	38.57670803	16.98481198	17.29535409	4.553651244	8.187170493	30.01235409	4.758357169	4.357757353	2.757130213	11.53875126	4.010051536	9.935825617
NUCB2:nonsense_mediated_decay	2.977388261	0.056947392	0.056947392	0.056947392	0.056947392	0.056947392	0.056947392	0.056947392	0.056947392	0.259489633	0.056947392	0.165501525	0.056947392	0.056947392	0.056947392	0.056947392	0.056947392	0.056947392	0.056947392	0.056947392	0.056947392	0.056947392	0.914103042	0.317609793	0.056947392	0.056947392	0.056947392	4.855497837	0.567774436	0.637778377	0.056947392	0.056947392	2.695111227	0.056947392	13.87183811	0.056947392	0.267876811	2.528328651	2.432094166	0.056947392	0.922299741	0.539782417	0.242370209	1.089226681	1.034469497	1.377778402	0.056947392	0.056947392	5.054628051
ATP6V0A2:retained_intron	3.247702008	0.124237499	0.124237499	0.124237499	0.124237499	0.124237499	0.124237499	0.255591107	0.124237499	0.289606376	0.124237499	0.371882302	0.124237499	0.124237499	0.124237499	0.670276475	0.133524386	0.124237499	0.124237499	0.124237499	0.124237499	0.124237499	0.538541928	0.124237499	0.124237499	0.124237499	0.869086553	17.50034002	0.124237499	0.985673343	0.124237499	0.124237499	0.512107497	0.124237499	6.645083686	0.124237499	0.124237499	2.272034821	0.205717619	0.124237499	0.512136802	0.124237499	1.396434536	0.174826998	0.124237499	0.406677962	1.731380535	0.124237499	0.124237499
LINC00488:lincRNA	2.928596381	0.04455298	0.04455298	0.04455298	0.04455298	0.04455298	0.19789913	0.04455298	0.04455298	0.197245933	0.04455298	0.077219013	0.04455298	0.04455298	0.04455298	0.174537858	0.04455298	0.04455298	0.04455298	0.04455298	0.04455298	0.04455298	0.596620883	0.04455298	0.04455298	0.04455298	0.732307553	8.983454517	0.04455298	0.472295108	0.04455298	0.04455298	0.402691804	0.04455298	4.963137379	0.04455298	0.04455298	2.027716443	0.119787452	0.070398149	0.263838215	0.04455298	1.219233037	0.091264672	0.04455298	0.275961213	1.528504615	0.199424694	0.04455298
RAD54L2:protein_coding	3.131261073	0.088213183	0.088213183	0.088213183	3.68225798	0.088213183	0.088213183	0.088213183	0.088213183	0.763797522	0.088213183	0.088213183	0.088213183	0.088213183	0.088213183	0.225364451	0.088213183	0.088213183	0.088213183	0.088213183	0.088213183	0.088213183	0.457772594	0.088213183	0.088213183	0.088213183	0.813885377	5.166834564	0.486670478	0.81435762	0.172606556	0.088213183	0.466097092	0.088213183	12.92402224	0.088213183	0.088213183	2.180713383	0.167595519	0.546350489	0.490548557	0.088213183	3.290107837	1.542180389	0.330303945	0.391106142	1.653978765	0.088213183	0.088213183
KIR3DL1:protein_coding	3.550942171	0	0	31.36428361	0	3.438433473	6.636017116	5.831755843	0	0.50238997	0	0.863875576	0	0	0	0	0	19.24201841	0	0	0	7.369298128	0	0	0	0	0	0	0	0.556929891	1.186722474	0	1.558037197	0	0	0	0	0	3.927575508	0.994171891	0	1.451677573	1.533088652	0	1.182024714	0	1.669588446	0	0
Y_RNA.291:misc_RNA	3.462630441	0.682958148	17.96484645	7.064077104	2.765578407	11.56757953	5.802033999	3.143022998	2.900727786	3.338010992	13.52779391	1.34205786	20.54028287	2.542315835	0.682958148	6.150472249	11.77938534	6.55519215	0.682958148	9.341123261	2.803757928	5.320751555	8.728575214	7.594839023	50.15821966	13.44431892	0.682958148	18.19220448	6.344708017	0.781797251	1.055551953	9.824712351	5.196630027	7.441030499	19.52834276	2.975147031	19.98056502	1.976322345	14.95061418	9.037965091	1.305934497	4.865441322	2.242506133	20.87188729	6.27249634	27.39689849	13.61739138	1.916036874	4.634542857
AL139147.1:protein_coding	2.958483835	0.146206425	0.146206425	0.146206425	2.977241892	0.843208961	0.146206425	0.146206425	1.542746158	1.820170723	0.931298653	1.310242712	0.146206425	0.146206425	0.146206425	1.409727544	0.146206425	0.881436091	7.270955013	0.146206425	0.146206425	0.542501208	0.778573033	0.537361072	0.146206425	0.146206425	3.575886078	10.72009426	0.250828264	0.764096445	0.465295107	0.146206425	6.131649421	7.528350982	27.13506703	0.146206425	0.146206425	2.124125772	2.165912726	0.356717173	1.171700607	0.904269191	6.947843375	4.152318587	5.986250681	2.84766686	1.466039461	0.801297708	0.451068566
XRCC2:processed_transcript	2.907890061	0.027304479	0.027304479	0.027304479	0.027304479	0.636083892	0.027304479	0.027304479	0.027304479	0.136266808	0.027304479	1.229401676	0.027304479	0.027304479	0.027304479	0.083371386	0.027304479	0.027304479	0.027304479	0.027304479	0.027304479	0.027304479	0.783388117	0.027304479	0.027304479	0.027304479	0.766880073	0.641945504	0.027304479	0.28458521	0.027304479	0.027304479	1.314616825	0.027304479	0.36704308	0.027304479	0.234048742	0.895573723	0.39238039	0.060908203	0.12864576	0.130113089	0.027304479	0.027304479	0.290066033	0.397019944	0.796591875	1.165227945	0.027304479
XRCC2:protein_coding	2.90660069	0.02228791	0.02228791	0.02228791	0.02228791	0.631855025	0.02228791	0.02228791	0.02228791	0.131391227	0.02228791	1.225940505	0.02228791	0.02228791	0.02228791	0.078427363	0.02228791	0.02228791	0.02228791	0.02228791	0.02228791	0.02228791	0.38129418	0.02228791	0.02228791	0.02228791	0.762820444	0.637724221	0.02228791	0.257532864	0.02228791	0.02228791	1.311265914	0.02228791	0.362466101	0.02228791	0.229299681	0.891680611	0.387836195	0.055935115	0.123760318	0.125229545	0.02228791	0.02228791	0.155002848	0.332460107	0.79257069	1.161683739	0.02228791
TACC2:retained_intron	3.082777018	0.101952511	0.101952511	0.101952511	6.150231395	1.282835264	4.67638766	0.101952511	1.4279945	0.714838411	0.101952511	0.43403591	2.148621358	0.101952511	0.101952511	1.258806278	0.101952511	0.101952511	0.101952511	0.101952511	0.101952511	0.101952511	1.001436546	0.101952511	0.101952511	0.101952511	0.834675901	6.145630516	0.403699272	0.527316647	0.101952511	0.101952511	3.604846019	0.101952511	4.475038825	0.101952511	0.101952511	12.77894787	1.705026038	0.229831661	0.482191959	0.49284757	3.05188494	0.782086956	0.814911564	0.87157051	1.79802277	0.464948106	0.101952511
Y_RNA.168:misc_RNA	4.121590876	1.40906921	14.78169636	43.11380277	3.443391823	20.20063415	25.93358121	35.70320193	3.779343877	4.599330463	28.29847893	4.03860795	36.29349389	9.611028829	8.690476016	14.19898243	30.184839	11.22614707	6.155140169	16.17325011	1.618864612	14.67811749	3.912923756	11.38940113	30.39891991	2.555059039	2.702549898	7.161046259	11.67915604	1.621022706	11.45439009	18.43997937	8.392241441	7.169656711	25.51536806	3.996207227	19.58622433	2.74536803	17.16296066	13.0814714	2.971224352	12.34664463	5.649176753	24.17804381	4.644582753	44.95520461	35.79193617	3.169750171	14.39985557
Y_RNA.170:misc_RNA	4.098681304	1.38923366	14.746706	43.04670445	3.421250834	20.33339155	24.77859401	36.38602577	3.756822163	4.575879483	28.24817039	3.793380658	36.23412483	9.581898236	8.662388659	14.50782434	29.96869581	11.19518611	14.46796733	16.13668274	1.598791307	14.11752706	3.832285536	11.35825516	30.346231	2.533924772	2.681248484	7.13469216	11.76671882	1.600946955	10.23499315	18.40084318	11.12225595	7.143292854	25.10835334	3.973439748	19.54578913	2.724018091	16.43008123	12.42465609	2.679449747	12.31441385	5.624536012	23.76757397	4.621080489	41.80217434	38.09730538	3.147919293	14.00852
Y_RNA.19:misc_RNA	3.783976637	1.075865473	11.3037281	25.65394075	2.902466376	18.31076063	22.01402039	32.09205127	3.442286124	3.702752361	23.64001846	3.162366343	29.96297003	6.563836707	3.117878786	12.40966379	27.38148768	9.904351194	14.14814784	11.96583396	1.285319752	10.27311481	3.289946555	10.83021949	27.30454695	2.219991947	2.367242989	5.502415613	10.47183547	1.244894439	8.965354619	15.35017217	10.40593961	6.827086383	19.9988816	3.499971435	14.2258452	2.4099915	12.64034989	11.32683869	2.02173272	10.51896015	4.521526957	21.27294943	4.130562239	31.59985986	26.22421654	1.805130815	12.35124456
Y_RNA.211:misc_RNA	4.094807161	1.382776098	16.92311535	43.07996668	3.41673077	20.59060747	24.79443786	34.99595074	3.752622062	4.572460341	28.26732244	3.775723062	36.26089136	9.58325226	8.662865944	13.97000158	29.79408279	11.19807838	6.127988653	16.14428666	1.592533555	13.28502514	3.838896002	11.36130291	30.36738351	2.528558656	2.676022839	7.133712808	10.81362985	1.592557811	10.12370224	18.41060594	8.364685309	7.142321704	24.88162876	3.969446189	19.83987788	2.718833227	16.43796489	12.17086689	2.674222387	12.31837328	5.622116749	23.67958658	5.287850847	43.48958127	35.75942436	3.143138612	14.01409474
Y_RNA.217:misc_RNA	3.920386875	1.210341301	13.61405171	36.99200768	3.242806907	19.84006418	24.78210587	33.77605395	3.578452292	4.017812631	25.64000932	3.504568064	34.27132589	6.702232605	8.485101364	12.80267322	28.99668263	10.04513323	5.952079867	14.55142671	1.419945194	11.88468356	3.533662695	11.06416115	29.30461826	2.355285028	2.502641251	6.957067728	10.5954981	1.414298338	9.585321964	15.49484416	8.187139028	6.965670321	21.96475987	3.795117681	16.87594683	2.545420297	14.08170147	11.74567902	2.386578265	11.40978547	5.360413133	22.91502837	4.349893598	36.2372853	28.87233845	2.04371425	13.16934548
Y_RNA.742:misc_RNA	2.823820387	0.080307861	5.506823714	0.080307861	0.080307861	1.249620548	1.849922132	1.788485459	2.203516175	0.591323215	5.410971447	0.433861572	0.080307861	0.080307861	0.080307861	0.869552481	1.219939347	0.080307861	1.074303619	1.711366912	0.080307861	1.239422504	0.229965497	0.080307861	2.383097435	0.080307861	0.080307861	0.080307861	0.440704902	0.089528416	0.997401918	0.080307861	0.080307861	0.080307861	1.060756325	0.326205985	1.59811331	0.080307861	1.809557554	1.10565755	0.352667583	1.105533738	0.577991839	0.990099708	0.080307861	2.755558983	1.185979039	0.245968125	1.683446978
EFCAB5:nonsense_mediated_decay	2.776254287	0.027206668	0.027206668	0.027206668	0.027206668	0.027206668	10.73019182	0.027206668	0.027206668	0.256401878	0.027206668	0.050006332	0.027206668	0.027206668	0.027206668	0.027206668	0.027206668	0.027206668	0.027206668	0.027206668	0.027206668	0.027206668	0.339494664	0.027206668	0.027206668	0.027206668	0.027206668	0.027206668	0.027206668	0.08154763	0.027206668	0.027206668	0.027206668	0.027206668	0.027206668	0.027206668	0.027206668	0.027206668	0.027206668	0.027206668	0.115770691	0.027206668	0.027206668	0.027206668	0.027206668	0.027206668	0.027206668	0.027206668	0.027206668
MX1:retained_intron	2.962298383	0.023000669	0.023000669	0.023000669	0.023000669	0.023000669	0.023000669	0.023000669	0.023000669	0.924017781	0.023000669	0.172458163	0.023000669	0.023000669	0.023000669	0.023000669	0.023000669	0.023000669	0.023000669	0.023000669	0.023000669	0.023000669	0.226044636	0.023000669	0.023000669	0.023000669	0.023000669	0.023000669	0.262641505	0.161889881	0.023000669	0.023000669	0.023000669	0.023000669	0.462044377	0.023000669	0.023000669	0.023000669	0.023000669	0.023000669	0.069756384	0.023000669	0.023000669	0.522085496	0.023000669	0.023000669	0.023000669	0.023000669	0.023000669
ODF2L:protein_coding	3.040421064	0.248322557	0.248322557	0.248322557	2.017308411	0.393160046	0.848079634	0.248322557	0.248322557	1.865809465	0.248322557	1.403299259	0.248322557	0.248322557	10.45849897	4.328566541	0.373371597	0.248322557	0.248322557	0.248322557	2.757437268	0.872032215	2.109063959	0.248322557	0.248322557	0.248322557	4.427272973	23.92811136	0.288159502	1.102341658	0.248322557	0.248322557	2.028519017	0.248322557	24.22762956	0.71363642	3.31229215	4.315246226	3.781497841	0.314946021	1.031017401	1.678379168	4.61989409	8.362032947	3.196297344	0.763365068	1.608002007	1.142567328	0.673352316
GPR155:protein_coding	3.109575613	0.050453193	0.050453193	0.050453193	0.050453193	0.050453193	0.050453193	0.050453193	0.050453193	0.050453193	0.050453193	1.898987489	0.050453193	0.050453193	0.050453193	0.050453193	0.050453193	0.050453193	0.050453193	0.050453193	0.050453193	0.93646575	1.098527638	0.050453193	0.050453193	0.050453193	0.050453193	0.050453193	0.050453193	0.207017378	0.050453193	0.050453193	0.050453193	0.050453193	5.33050861	0.050453193	4.591314713	0.050453193	0.050453193	0.271069229	0.219369621	2.406683221	8.345016634	0.050453193	0.050453193	0.350660011	0.050453193	5.7485213	0.050453193
Y_RNA.241:misc_RNA	3.17253527	0.263253119	10.2366409	13.30125433	0.962479703	5.516335744	4.85641669	6.144722931	0.880172459	1.276115677	10.2668174	1.2922707	9.024364613	1.979166683	0.263253119	5.743338474	11.21449679	0.263253119	6.560962619	6.074020273	0.263253119	4.61089905	3.669424886	2.613805172	12.64366146	0.263253119	0.686794826	2.877527318	2.053984447	0.312239884	4.088014549	0.263253119	0.767206637	0.719075007	4.628649882	1.087619757	6.752995785	1.118160858	5.378791323	3.838633093	0.693385299	1.477910002	0.877517603	6.934869307	4.504793125	8.736781882	5.424449687	0.581575634	4.848217266
Y_RNA.255:misc_RNA	3.050530918	0.470309717	5.616529545	11.92457541	1.585179982	7.947254393	9.897492285	8.953440704	0.470309717	1.499764143	9.202275882	1.676478766	20.35128282	0.470309717	2.513094737	4.837108688	8.739922307	1.518153021	3.035564465	5.557104015	0.470309717	4.530787422	1.29177526	3.271231934	16.04064425	0.470309717	0.749008699	4.135302755	3.850420994	0.535879364	3.353538708	14.75001088	4.510159286	4.883712447	11.05575554	1.93498769	6.291820442	1.360493233	7.748269447	5.682588294	0.937985784	4.383944283	1.83275276	7.838519977	1.703043423	17.60599999	13.50067935	0.687385945	3.689810099
Y_RNA.391:misc_RNA	3.062026488	0.480855657	5.628969511	11.939337	1.596136241	7.525720184	10.12037676	8.967108795	0.480855657	1.510688965	8.654412422	1.687468627	20.36914579	0.480855657	2.524392508	4.78251708	8.886616325	1.529084611	3.047054527	5.569522111	0.480855657	4.491283569	1.352988485	3.0284304	15.56440901	0.480855657	0.759657212	4.147197567	4.627642747	0.546449436	3.365145798	14.76581235	4.522192061	4.895882706	10.83015179	1.946072693	6.618993316	1.371366798	7.761493984	5.703053267	1.218940766	4.989042942	1.843800137	7.679081784	1.714043061	16.82436626	14.30427659	0.698011778	5.485881018
REL:protein_coding	3.167913784	0.177832054	0.177832054	0.177832054	0.177832054	1.129718603	0.379892093	0.177832054	0.177832054	1.748944454	0.177832054	0.820537846	0.177832054	0.177832054	5.871361048	0.703238494	0.284353625	1.010426912	0.177832054	0.177832054	0.177832054	0.177832054	2.138819711	1.94965037	0.177832054	0.177832054	9.304917594	10.66573727	1.308988617	1.100383858	0.564987458	0.177832054	4.39412105	0.177832054	6.439530408	0.177832054	1.404497597	2.865654189	0.302022417	0.397882813	0.734295566	4.327332538	4.475305961	0.720064611	1.144974062	1.658357511	1.149550483	0.780325125	0.554451517
RP110	3.092909189	0.157816797	0.157816797	0.157816797	0.157816797	1.0921976	0.356160836	0.157816797	0.157816797	0.585101758	0.157816797	0.771802236	0.157816797	0.157816797	5.746638488	0.673560708	0.262379375	0.975099752	0.157816797	0.157816797	0.157816797	0.157816797	1.507481299	0.157816797	0.157816797	0.157816797	9.117049936	10.45284335	0.199684031	0.897669728	0.157816797	0.157816797	4.296565791	0.157816797	5.387132757	0.157816797	1.361923249	2.796208323	0.279723227	0.173245647	0.704046623	0.716478926	3.68891994	0.690077383	1.107172503	1.507297718	1.11166476	0.749229671	0.527510009
VPS53:protein_coding	3.002705967	0.376755828	75.18215704	0.376755828	3.895283649	2.883779385	0.376755828	0.376755828	0.842950136	0.64071513	6.719098664	0.957369991	48.34634621	0.376755828	0.376755828	0.662649965	2.621820337	0.376755828	0.376755828	0.376755828	0.624226095	0.376755828	2.248428807	2.46596607	0.376755828	0.376755828	2.025410581	5.065674415	1.31099873	0.815556877	0.93597799	0.376755828	1.035817465	2.651508107	12.50746396	3.818747096	0.570470431	16.22326075	0.478738746	2.213890508	1.429841872	1.404204858	7.436037932	0.457344038	2.115556952	2.858677255	5.232215421	2.078325673	0.783833383
Y_RNA.663:misc_RNA	4.966172881	2.382533488	17.51989659	54.70609737	4.103931872	28.42006857	26.07481605	37.02734984	4.806674505	6.719232091	33.61700658	6.090245546	48.96766332	12.88606401	4.844539344	19.73170952	50.17276082	10.74216205	15.03637322	30.66723956	4.838445666	14.3048101	10.87353772	10.91899557	92.11367565	2.382533488	3.159887374	11.15254216	7.421271607	2.581710592	18.12710266	16.42699808	4.488434193	12.31079456	13.385263	3.620190517	12.72566208	19.10501267	15.96699184	17.32054251	4.224569054	17.64241031	6.530577841	22.38456478	14.1856514	15.74333168	58.35147742	10.73885442	46.47676625
PHF20L1:retained_intron	3.110845435	0.074754724	0.074754724	0.074754724	0.074754724	0.074754724	0.074754724	0.074754724	0.074754724	0.650107324	0.074754724	0.222017898	0.074754724	0.074754724	0.074754724	0.15449753	0.769982614	0.074754724	0.074754724	0.074754724	0.074754724	0.074754724	1.144840602	0.074754724	0.074754724	0.074754724	0.074754724	6.402234188	0.836833535	0.167696687	0.16772603	0.074754724	0.074754724	9.184445743	3.720210738	0.074754724	1.878249724	0.074754724	0.282450697	0.074754724	0.203900233	0.074754724	1.989597779	0.074754724	0.587634367	0.345827847	0.074754724	0.074754724	0.074754724
AC083899.1:processed_pseudogene	2.66466324	0.014894475	0.014894475	0.014894475	0.014894475	0.152348744	0.014894475	0.014894475	0.014894475	0.014894475	0.014894475	0.014894475	0.014894475	0.014894475	0.014894475	0.014894475	0.014894475	0.014894475	0.014894475	0.014894475	0.014894475	0.014894475	0.482022674	0.014894475	0.014894475	0.014894475	0.014894475	0.014894475	0.014894475	0.017862974	0.014894475	0.014894475	0.014894475	0.014894475	0.127310103	0.014894475	0.014894475	0.014894475	0.014894475	0.014894475	0.058701808	0.014894475	0.014894475	0.014894475	0.014894475	0.04873091	0.014894475	0.014894475	0.014894475
AHI1:protein_coding	2.644075824	0.03605654	0.03605654	0.03605654	0.03605654	0.03605654	0.03605654	0.03605654	0.03605654	0.724354606	0.03605654	0.480193007	0.03605654	0.03605654	0.03605654	0.03605654	0.03605654	10.01191203	0.03605654	0.03605654	0.03605654	0.03605654	1.303007733	0.03605654	0.03605654	0.03605654	0.03605654	0.03605654	0.03605654	0.167579221	0.03605654	0.03605654	0.03605654	0.03605654	1.006961316	0.03605654	0.03605654	0.03605654	0.57692669	0.03605654	0.120134904	0.03605654	5.666005689	0.304709557	0.03605654	0.10871831	0.03605654	0.03605654	0.03605654
AHR:nonsense_mediated_decay	2.780241258	0.048792042	9.470774229	0.048792042	0.048792042	0.804479322	0.048792042	0.048792042	0.048792042	0.048792042	0.048792042	0.652890936	0.048792042	0.048792042	0.048792042	0.048792042	1.394452351	0.048792042	0.048792042	0.048792042	0.048792042	0.048792042	0.622652008	0.048792042	0.048792042	0.048792042	0.048792042	0.048792042	0.048792042	0.054147049	3.091620317	0.048792042	0.048792042	0.048792042	0.048792042	0.048792042	0.048792042	0.048792042	0.048792042	0.048792042	0.048792042	0.048792042	0.048792042	0.986683973	0.250844237	1.269573145	0.048792042	0.048792042	0.048792042
AHR:protein_coding	2.84554525	0.050467756	9.691932148	0.050467756	0.050467756	0.823758542	0.050467756	0.050467756	0.050467756	0.050467756	0.050467756	0.66863895	0.050467756	0.050467756	0.050467756	0.050467756	1.427474813	0.050467756	0.050467756	0.050467756	0.050467756	0.050467756	0.763107276	0.050467756	0.050467756	0.050467756	0.050467756	0.050467756	0.050467756	0.078404448	3.164177789	0.050467756	0.050467756	0.050467756	0.050467756	0.050467756	0.050467756	0.050467756	0.050467756	0.050467756	0.050467756	0.113949364	2.080255629	1.010207594	0.257226696	1.356882407	0.050467756	0.050467756	0.050467756
APOPT1:nonsense_mediated_decay	2.755790945	0.014186563	0.014186563	0.014186563	0.014186563	0.014186563	0.014186563	0.014186563	0.014186563	0.014186563	0.014186563	0.114686534	0.014186563	0.014186563	0.014186563	0.014186563	0.014186563	0.014186563	0.014186563	0.014186563	0.014186563	0.014186563	0.12915217	0.014186563	0.014186563	0.014186563	0.014186563	1.781417301	0.014186563	0.041522342	0.014186563	0.014186563	0.014186563	0.014186563	0.375119079	0.014186563	0.014186563	0.014186563	0.014186563	0.014186563	0.014186563	0.014186563	0.014186563	0.014186563	0.014186563	0.062336385	0.014186563	0.014186563	0.014186563
APOPT1:processed_transcript	2.820171505	0.219341883	0.219341883	0.219341883	11.6441156	0.219341883	0.219341883	0.219341883	0.219341883	0.301112401	0.6549798	0.463713237	0.219341883	0.219341883	0.219341883	0.219341883	0.219341883	0.219341883	0.219341883	0.219341883	0.219341883	0.219341883	0.370756944	0.219341883	0.219341883	71.27008345	0.219341883	6.739016311	0.219341883	0.268959981	0.219341883	0.219341883	0.219341883	0.219341883	0.766657415	0.219341883	0.219341883	0.219341883	0.938514023	0.219341883	0.219341883	0.691900789	0.219341883	0.219341883	0.219341883	0.677790862	0.219341883	0.219341883	0.219341883
ARMC6:nonsense_mediated_decay	2.616634318	0.040001741	0.040001741	0.040001741	0.040001741	0.040001741	0.040001741	0.040001741	0.040001741	0.077390861	0.040001741	0.040001741	0.040001741	0.040001741	0.040001741	0.040001741	0.165891581	0.040001741	0.040001741	0.040001741	0.040001741	0.040001741	0.094058236	0.040001741	0.040001741	0.040001741	0.040001741	18.03298065	0.040001741	0.040001741	0.040001741	0.040001741	0.040001741	0.040001741	0.815129205	0.040001741	0.040001741	0.040001741	0.169543788	0.040001741	0.040001741	0.163927086	0.040001741	0.040001741	0.040001741	0.19554091	0.040001741	0.040001741	0.040001741
ARMC6:protein_coding	2.617490451	0.044744206	0.044744206	0.044744206	0.044744206	0.044744206	0.044744206	0.044744206	0.044744206	0.044744206	0.044744206	0.272343995	0.044744206	0.044744206	0.044744206	0.044744206	0.610394028	0.044744206	0.044744206	0.044744206	0.044744206	0.044744206	0.436914097	0.044744206	0.044744206	0.044744206	0.044744206	18.01058433	0.044744206	0.044744206	0.044744206	0.044744206	0.044744206	0.044744206	7.784327606	0.044744206	0.044744206	0.044744206	1.338210797	0.044744206	0.044744206	0.044744206	0.044744206	0.044744206	0.044744206	1.334966786	0.044744206	0.044744206	0.044744206
ATAD2B:protein_coding	3.044744677	0.018867598	0.018867598	0.018867598	0.018867598	0.018867598	0.018867598	0.018867598	0.018867598	0.018867598	0.018867598	0.286553923	0.018867598	0.018867598	0.018867598	0.018867598	0.018867598	0.018867598	0.018867598	0.018867598	0.018867598	0.018867598	0.258457044	0.018867598	0.018867598	0.018867598	0.018867598	0.018867598	0.018867598	0.066325465	0.018867598	0.018867598	0.018867598	0.018867598	0.018867598	0.018867598	0.018867598	0.018867598	0.018867598	0.018867598	0.018867598	0.018867598	0.018867598	0.018867598	0.018867598	0.173424319	0.018867598	0.018867598	0.018867598
BTBD7:nonsense_mediated_decay	2.807553563	0.163677577	0.163677577	0.163677577	0.163677577	1.626595828	0.163677577	3.920897273	0.163677577	0.20704657	0.163677577	0.397569908	0.163677577	0.163677577	0.163677577	2.268845447	0.613637988	0.163677577	0.163677577	0.163677577	0.163677577	0.163677577	0.519120093	0.314113392	0.163677577	0.163677577	0.163677577	1.506408403	0.399734376	0.464981501	0.501555089	0.163677577	2.019751569	0.163677577	5.793190352	0.163677577	6.115091752	0.163677577	1.625827911	0.556917772	0.190313304	0.163677577	0.163677577	0.163677577	1.92384522	1.575726419	2.649882414	0.163677577	0.163677577
BTBD7:protein_coding	3.094230756	0.330280763	0.330280763	0.330280763	0.330280763	2.369424762	0.330280763	7.037282225	0.330280763	0.375619397	0.330280763	0.574795525	0.330280763	0.330280763	0.330280763	3.58742919	2.055065244	0.330280763	0.330280763	0.330280763	0.330280763	6.278774044	1.184623406	0.487548756	0.330280763	0.330280763	0.330280763	1.733992917	0.980876073	0.775318078	0.683503286	0.330280763	8.091757813	0.330280763	6.215462927	0.330280763	6.551983769	0.330280763	1.85883597	1.417103614	0.358126175	0.330280763	0.330280763	0.330280763	2.170388003	2.919747859	2.92939883	0.330280763	0.330280763
C19orf55:nonsense_mediated_decay	2.738890019	0.163618188	0.163618188	0.163618188	4.884249946	0.163618188	0.726504724	0.163618188	1.338888139	0.392326632	0.163618188	0.355736237	0.163618188	0.163618188	0.163618188	0.464364391	0.163618188	0.163618188	0.163618188	0.163618188	0.904182597	0.163618188	0.754275588	0.163618188	0.163618188	0.163618188	1.606209868	2.540006171	0.173416407	0.815271265	0.566263384	0.163618188	0.369062731	0.163618188	1.602623101	0.163618188	0.163618188	0.163618188	0.163618188	0.19022687	0.290196265	0.397575774	3.851684658	0.163618188	1.819570081	0.44262802	0.163618188	0.601352727	0.298973237
C9orf64:protein_coding	2.930592338	0.320800654	0.320800654	0.320800654	0.320800654	0.888109394	0.320800654	0.320800654	0.320800654	0.672453312	1.486504812	1.301844836	0.320800654	4.372215969	0.320800654	4.536617913	0.78833709	0.320800654	0.320800654	0.320800654	0.320800654	0.320800654	0.762723382	0.320800654	0.320800654	0.320800654	0.320800654	3.054480679	0.320800654	1.009731704	0.320800654	0.320800654	1.233879886	0.320800654	4.4332434	0.320800654	0.320800654	0.320800654	1.970287048	0.320800654	0.457020041	2.260385987	1.859655928	1.787176614	0.320800654	0.922472421	0.320800654	0.320800654	0.320800654
CACHD1:processed_transcript	2.771490275	0.050947422	0.050947422	0.050947422	0.050947422	0.050947422	3.440389446	0.050947422	0.050947422	0.050947422	9.164744137	0.050947422	0.050947422	0.050947422	0.050947422	0.484190088	0.294636012	0.050947422	0.050947422	0.050947422	0.050947422	0.88738652	13.08132388	0.050947422	0.050947422	0.050947422	0.050947422	0.050947422	0.050947422	0.114950927	2.576512931	0.050947422	0.050947422	0.050947422	3.051820539	0.050947422	0.050947422	0.050947422	3.060046687	0.14615762	0.050947422	0.050947422	0.050947422	0.050947422	0.050947422	0.162116032	2.609246992	0.050947422	0.050947422
CACHD1:protein_coding	2.766809524	0.05269222	0.05269222	0.05269222	0.05269222	0.05269222	3.434128848	0.05269222	0.05269222	0.05269222	9.144963402	0.05269222	0.05269222	0.05269222	0.05269222	0.484911626	0.29580525	0.05269222	0.05269222	0.05269222	0.05269222	0.887155764	13.58323265	0.05269222	0.05269222	0.05269222	0.05269222	0.05269222	0.05269222	0.116544557	2.57229269	0.05269222	0.05269222	0.05269222	3.046477687	0.05269222	0.05269222	0.05269222	3.054684406	0.147677544	0.05269222	0.05269222	0.05269222	0.05269222	0.05269222	0.163598264	2.604949438	0.05269222	0.05269222
CASP8:protein_coding	2.757720991	0.069835326	0.069835326	0.069835326	0.069835326	0.069835326	0.069835326	0.420180371	0.069835326	0.407865625	0.069835326	0.78319236	0.069835326	0.069835326	0.069835326	0.412268969	0.069835326	0.069835326	0.069835326	0.069835326	0.069835326	0.069835326	0.98415984	0.069835326	0.069835326	0.069835326	4.539806925	9.246218412	0.069835326	0.501880503	0.069835326	0.069835326	0.069835326	0.069835326	1.922867118	0.069835326	1.481614175	0.069835326	4.498334204	0.431632638	0.230304082	0.069835326	0.069835326	1.086883873	0.785622209	0.322100603	1.649579037	0.069835326	1.129390156
CD177:polymorphic_pseudogene	2.771538481	0.0099432	0.0099432	0.0099432	0.0099432	0.0099432	0.0099432	0.0099432	0.0099432	0.0099432	0.0099432	0.0099432	0.0099432	0.0099432	0.0099432	0.0099432	0.0099432	0.0099432	0.0099432	0.0099432	0.0099432	0.0099432	0.318644708	0.0099432	0.0099432	0.0099432	0.0099432	0.0099432	0.178057263	0.0099432	0.0099432	0.0099432	0.0099432	0.0099432	0.0099432	0.0099432	0.0099432	0.0099432	0.0099432	0.0099432	0.0099432	0.0099432	0.0099432	0.0099432	0.0099432	0.0099432	0.0099432	0.0099432	0.0099432
CD177:protein_coding	2.769871517	0.00992636	0.00992636	0.00992636	0.00992636	0.00992636	0.00992636	0.00992636	0.00992636	0.00992636	0.00992636	0.00992636	0.00992636	0.00992636	0.00992636	0.00992636	0.00992636	0.00992636	0.00992636	0.00992636	0.00992636	0.00992636	0.467559987	0.00992636	0.00992636	0.00992636	0.00992636	0.00992636	0.177939971	0.00992636	0.00992636	0.00992636	0.00992636	0.00992636	0.00992636	0.00992636	0.00992636	0.00992636	0.00992636	0.00992636	0.00992636	0.00992636	0.00992636	0.00992636	0.00992636	0.00992636	0.00992636	0.00992636	0.00992636
CLU:retained_intron	2.654012821	0.036854194	0.036854194	0.036854194	0.036854194	0.217871058	0.036854194	0.036854194	0.036854194	0.197503722	0.036854194	0.491430809	0.036854194	0.036854194	0.036854194	0.474472009	0.036854194	0.036854194	0.036854194	0.036854194	1.918378416	0.036854194	0.49176691	0.036854194	0.036854194	0.036854194	0.036854194	0.036854194	0.100582745	0.18935715	0.036854194	0.036854194	1.338287541	0.036854194	0.866819535	0.036854194	0.036854194	0.036854194	3.607045261	0.036854194	0.036854194	0.215176373	0.036854194	0.286478698	4.102408667	0.142684248	0.036854194	0.381843236	0.036854194
COL4A3BP:retained_intron	2.771982535	0.108414551	0.108414551	0.108414551	0.108414551	0.108414551	0.108414551	0.108414551	0.348904114	0.297440914	0.666097761	0.612435193	0.108414551	0.108414551	0.108414551	0.108414551	0.108414551	0.108414551	0.108414551	0.108414551	0.108414551	0.108414551	0.738002436	0.108414551	0.108414551	0.108414551	0.108414551	0.108414551	0.108414551	0.369255712	0.108414551	0.108414551	0.108414551	0.108414551	4.537684212	0.108414551	0.108414551	0.108414551	0.108414551	0.108414551	0.179972189	0.244527789	19.91349652	0.222737513	0.454711195	0.165212724	0.108414551	0.108414551	0.108414551
COX16:protein_coding	3.80732997	0	0	0	0	0	0	0	0	0	0	0.068174122	0	0	0	0.237324776	0	0	0	0	0	0	0.131087744	0	0	0	0	0	0.216378877	0.277966094	0	0	0	0	2.017154041	0	0	0	1.040929283	0	0	0	0	0	0	1.484233866	0	0	0
CPT1A:protein_coding	2.755469898	0.156416595	36.01757599	0.156416595	8.719144702	0.300228276	0.156416595	3.8150941	0.156416595	0.278988601	0.156416595	0.520467775	0.156416595	0.156416595	0.156416595	0.747696058	1.553254655	0.156416595	0.156416595	0.156416595	0.922983966	0.156416595	0.413009921	0.156416595	0.156416595	0.156416595	0.156416595	3.236339537	0.156416595	0.233357816	0.156416595	0.156416595	0.156416595	0.156416595	6.367957509	0.156416595	0.156416595	0.156416595	0.156416595	0.156416595	0.226241025	0.156416595	0.156416595	3.726142302	0.156416595	0.42635233	0.156416595	0.156416595	0.156416595
IFNGR2:protein_coding	2.63943298	0.054000224	0.054000224	0.054000224	0.054000224	0.054000224	0.054000224	0.054000224	0.054000224	0.054000224	0.054000224	0.054000224	0.054000224	0.054000224	0.054000224	0.054000224	0.054000224	0.054000224	0.054000224	0.054000224	0.054000224	0.054000224	1.319706565	0.054000224	0.054000224	0.054000224	0.054000224	0.054000224	0.054000224	0.360297063	0.054000224	0.054000224	0.054000224	0.054000224	10.03544373	0.054000224	0.054000224	0.054000224	0.054000224	0.234963785	0.470751277	1.110963297	0.054000224	0.941754792	9.425298693	0.835352649	0.054000224	0.054000224	0.054000224
MAN2C1:retained_intron	2.748293993	0.170789962	0.170789962	0.170789962	0.170789962	0.304495565	0.170789962	0.170789962	0.170789962	0.637367536	0.170789962	0.459193908	0.170789962	0.170789962	0.170789962	1.746308087	0.170789962	56.03920756	0.170789962	0.170789962	0.620005911	0.170789962	0.99000685	0.170789962	0.170789962	0.170789962	0.170789962	1.770706796	0.170789962	0.269919166	0.170789962	0.170789962	0.170789962	0.170789962	1.670845595	0.170789962	2.491593828	0.170789962	1.575116728	0.170789962	0.212337262	1.101349379	0.995097467	0.170789962	0.309582489	0.967682597	0.863301694	0.479664367	0.170789962
MT0	4.566225344	0.925256693	0.925256693	0.925256693	4.923715741	4.95452245	19.57396659	11.46075551	0.925256693	1.95551066	0.925256693	0.925256693	0.925256693	0.925256693	0.925256693	3.824352665	15.3838802	0.925256693	97.52770184	0.925256693	0.925256693	0.925256693	1.383133011	6.44979305	0.925256693	0.925256693	0.925256693	0.925256693	2.033489383	1.191746528	0.925256693	0.925256693	4.120332432	11.35154878	23.01403472	0.925256693	0.925256693	0.925256693	6.965982762	156.5926156	3.272836634	2.41373842	0.925256693	3.425640078	25.16510471	4.179811603	11.19676026	0.925256693	3.508718759
MT0	5.441080381	2.557944511	82.11967947	53.48949268	37.38634321	9.736822974	37.87939334	35.0265802	2.557944511	15.61100792	12.21642653	7.319038814	2.557944511	2.557944511	2.557944511	5.771892157	22.6586066	2.557944511	2.557944511	2.557944511	2.557944511	5.217230945	6.969258405	48.92930855	171.956794	2.557944511	79.27272816	50.87794483	8.700897139	4.536280698	4.699149089	2.557944511	30.38850882	2.557944511	42.31069513	2.557944511	33.277243	22.46681401	23.15316801	258.7508544	3.79724694	13.16596101	2.557944511	24.79116127	27.51086682	12.54747054	32.38110195	2.557944511	18.24194475
MTATP6P1:unprocessed_pseudogene	3.87922384	0.866349507	0.866349507	0.866349507	4.175044471	4.200536792	13.79558485	9.113150238	0.866349507	0.866349507	0.866349507	0.866349507	0.866349507	0.866349507	0.866349507	3.265329745	12.02113109	0.866349507	80.8041505	0.866349507	0.866349507	0.866349507	1.245238737	5.437862032	0.866349507	0.866349507	0.866349507	0.866349507	1.783403771	1.039613922	0.866349507	0.866349507	3.51025079	9.494028248	5.020508291	0.866349507	0.866349507	0.866349507	5.865005159	85.85167704	1.675768194	2.098057006	0.866349507	1.383611646	13.56993506	2.790006544	9.365941898	0.866349507	3.004145049
MTND5P11:processed_pseudogene	3.061375664	0.381598209	0.381598209	0.381598209	3.324491005	0.381598209	4.276694134	6.040067094	0.381598209	0.887114115	9.358831171	0.618666589	0.381598209	0.381598209	0.381598209	4.222355707	2.581938197	0.381598209	0.381598209	0.381598209	0.381598209	0.381598209	0.662431588	13.39310533	0.381598209	0.381598209	0.381598209	0.381598209	1.197264934	0.812402006	2.371775576	0.381598209	0.381598209	0.381598209	10.72727331	2.28707077	6.413827261	0.381598209	7.668122927	36.02559569	0.381598209	3.668195944	0.381598209	4.062196241	2.165667353	1.887262079	7.941494027	0.381598209	3.550674018
NONO:processed_transcript	2.944128484	0.179217052	0.179217052	0.179217052	13.84295269	0.179217052	0.179217052	0.179217052	0.179217052	0.32225787	0.179217052	1.027516039	0.179217052	0.179217052	0.179217052	1.341012989	0.438673359	0.179217052	0.179217052	0.179217052	1.924153915	0.179217052	1.154610048	0.45890185	0.179217052	0.179217052	0.179217052	15.44586513	3.960715083	0.8499777	0.179217052	0.179217052	4.223059175	0.179217052	7.963503003	0.179217052	0.405539497	1.770258409	2.050528182	0.179217052	1.032371275	0.55599592	0.709762235	0.337447349	1.610909413	1.225044013	0.179217052	0.179217052	0.833167918
NWD1:nonsense_mediated_decay	2.692353522	0.112439696	0.112439696	0.112439696	0.112439696	0.112439696	0.112439696	0.112439696	0.112439696	0.112439696	0.112439696	0.40675975	0.112439696	0.112439696	0.112439696	0.963481337	0.112439696	0.112439696	0.112439696	0.112439696	0.112439696	0.112439696	0.40947923	0.112439696	0.112439696	0.112439696	0.112439696	3.715618159	0.112439696	0.159102607	0.112439696	31.86536576	3.508384923	0.112439696	0.823878043	0.112439696	0.112439696	0.112439696	0.112439696	0.14855515	0.251060177	0.244278052	0.642847096	0.112439696	2.124963136	1.301785434	0.112439696	0.112439696	1.027733144
[truncated: 59,951 more rows]
[truncated: 78 more columns]
