# Supplementary material for: The urinary RNA atlas of patients with chronic kidney disease
Source: Sci Rep. 2023 Nov 4;13:19084. doi: 10.1038/s41598-023-46555-5 (PMC10625525; doi:10.1038/s41598-023-46555-5)
Supplement: Supplementary file 3 — Supplementary Table S2. [file 41598_2023_46555_MOESM3_ESM.txt]

gene name	Type	CKD(Mean)	N(Mean)	fold change (CKD vs N)	p-value
hsa-miR-542-5p	miRNA	23.95	0	#DIV/0!	0
hsa-miR-33b-5p	miRNA	20.1	0	#DIV/0!	0
hsa-miR-190a-3p	miRNA	12.42	0	#DIV/0!	0
hsa-miR-507	miRNA	10.26	0	#DIV/0!	0
CSAG4	processed_transcript	8.57	0	#DIV/0!	0.01
hsa-miR-95-5p	miRNA	6.37	0	#DIV/0!	0
hsa-miR-376a-3p	miRNA	3.97	0	#DIV/0!	0
hsa-miR-188-3p	miRNA	3.41	0	#DIV/0!	0
hsa-miR-4802-5p	miRNA	3.18	0	#DIV/0!	0
hsa-miR-376b-3p	miRNA	2.7	0	#DIV/0!	0.01
hsa-miR-876-5p	miRNA	2.02	0	#DIV/0!	0.01
hsa-miR-550a-3p	miRNA	1.28	0	#DIV/0!	0
hsa-miR-6803-3p	miRNA	0.56	0	#DIV/0!	0
hsa-miR-4640-3p	miRNA	0.3	0	#DIV/0!	0.01
U8.2	snoRNA	0.23	0	#DIV/0!	0.01
POLB	processed_transcript	0.07	0	#DIV/0!	0.01
RNY4P3	misc_RNA	7.67	15.37	0.5	0
RNY4P2	misc_RNA	192.32	392.87	0.49	0
Y_RNA.44	misc_RNA	181.77	373.85	0.49	0
C1orf213	protein_coding	201.15	418.14	0.48	0
Y_RNA.272	misc_RNA	199.99	417.42	0.48	0
RNY4P14	misc_RNA	5.9	12.41	0.48	0
RN7SL296P	misc_RNA	2.69	5.63	0.48	0
Y_RNA.91	misc_RNA	0.59	1.22	0.48	0.01
RNU12	lincRNA	48.52	103.39	0.47	0
RN7SL43P	misc_RNA	2.06	4.4	0.47	0
RN7SL300P	misc_RNA	1.93	4.07	0.47	0
RN7SL97P	misc_RNA	1.76	3.74	0.47	0
RN7SL242P	misc_RNA	1.73	3.72	0.47	0
RN7SL308P	misc_RNA	1.02	2.19	0.47	0
RNU12	snRNA	47.82	102.87	0.46	0
Y_RNA.454	misc_RNA	12.74	27.95	0.46	0.01
Y_RNA.79	misc_RNA	5.58	12.19	0.46	0
RN7SL49P	misc_RNA	2.43	5.25	0.46	0
RN7SL795P	misc_RNA	2.23	4.81	0.46	0
RN7SL143P	misc_RNA	1.41	3.08	0.46	0
RN7SL597P	misc_RNA	0.34	0.74	0.46	0.01
hsa-miR-423-5p	miRNA	781.43	1730.46	0.45	0
RNY4P24	misc_RNA	14.67	32.29	0.45	0
Y_RNA.556	misc_RNA	13.42	29.69	0.45	0
RPL23	retained_intron	4.49	9.94	0.45	0
Y_RNA.53	misc_RNA	2.32	5.17	0.45	0
FAM66C	antisense	2.14	4.8	0.45	0
RN7SL397P	misc_RNA	1.02	2.28	0.45	0
RN7SL116P	misc_RNA	0.77	1.73	0.45	0
RN7SL559P	misc_RNA	0.46	1.01	0.45	0.01
RN7SL288P	misc_RNA	0.15	0.33	0.45	0.01
RN7SL724P	misc_RNA	0.09	0.21	0.45	0.01
His	tRNA	2430.12	5584.73	0.44	0
RNY4P17	misc_RNA	118.99	269.9	0.44	0
hsa-miR-2110	miRNA	12.71	29	0.44	0
MTND6P4	processed_pseudogene	3.09	7.02	0.44	0
SKINTL	processed_transcript	2.41	5.51	0.44	0
Y_RNA.49	misc_RNA	2.02	4.62	0.44	0.01
CTSC	protein_coding	1.13	2.55	0.44	0.01
FAM122C	protein_coding	0.4	0.91	0.44	0
RN7SL532P	misc_RNA	0.03	0.07	0.44	0.01
hsa_piR_004153	piRNA	99.26	232.24	0.43	0
HP1BP3	protein_coding	5.43	12.7	0.43	0
ZBTB34	protein_coding	5.39	12.64	0.43	0
Y_RNA.759	misc_RNA	1.97	4.6	0.43	0
Y_RNA.670	misc_RNA	1.92	4.43	0.43	0.01
Y_RNA.179	misc_RNA	1.9	4.41	0.43	0
EPB41L4A	processed_transcript	1.45	3.42	0.43	0.01
Y_RNA.405	misc_RNA	0.57	1.31	0.43	0
CES3	protein_coding	0.48	1.13	0.43	0.01
Y_RNA.764	misc_RNA	0.45	1.05	0.43	0
hsa-miR-378h	miRNA	0.44	1.01	0.43	0.01
Metazoa_SRP.42	misc_RNA	0.32	0.75	0.43	0
RN7SL184P	misc_RNA	0.03	0.06	0.43	0.01
ASTN2	protein_coding	13.22	31.3	0.42	0
Y_RNA.305	misc_RNA	3.65	8.61	0.42	0
RP11-17A4.2	antisense	3.32	7.94	0.42	0
METTL12	processed_transcript	2.04	4.85	0.42	0
SNORA57	snoRNA	1.98	4.68	0.42	0.01
HTN1	retained_intron	1.87	4.43	0.42	0
SNORA21	snoRNA	1.79	4.27	0.42	0
TMCO4	processed_transcript	1.6	3.79	0.42	0.01
RN7SL502P	misc_RNA	0.98	2.31	0.42	0
AC021860.1	protein_coding	0.69	1.65	0.42	0.01
RN7SL444P	misc_RNA	0.54	1.27	0.42	0
AP3B1	processed_transcript	0.44	1.06	0.42	0.01
ABTB1	processed_transcript	0.36	0.85	0.42	0
PKN1	retained_intron	0.19	0.46	0.42	0.01
CD69	protein_coding	0.18	0.43	0.42	0
TMEM194B	protein_coding	0.16	0.38	0.42	0.01
KLHL22-IT1	misc_RNA	0.12	0.29	0.42	0
RN7SL691P	misc_RNA	0.11	0.27	0.42	0
PTMA	processed_transcript	0.08	0.19	0.42	0.01
CICP24	processed_pseudogene	0.05	0.12	0.42	0
EIF2B5	nonsense_mediated_decay	0.04	0.1	0.42	0.01
RN7SL801P	misc_RNA	0.03	0.07	0.42	0.01
RP11-118B22.1	processed_pseudogene	0.03	0.08	0.42	0.01
hsa_piR_020365	piRNA	35.57	87.56	0.41	0
ZRANB2	processed_transcript	16.84	40.95	0.41	0
Y_RNA.196	misc_RNA	12.09	29.25	0.41	0
Y_RNA.488	misc_RNA	11.55	28.46	0.41	0
Y_RNA.40	misc_RNA	11.54	28.45	0.41	0
Y_RNA.318	misc_RNA	11.27	27.24	0.41	0
hsa-mir-107	miRNA	3.16	7.72	0.41	0
RN7SL634P	misc_RNA	0.92	2.24	0.41	0
hsa-miR-378i	miRNA	0.65	1.59	0.41	0.01
SPIDR	processed_transcript	0.45	1.09	0.41	0
DISP1	protein_coding	0.43	1.07	0.41	0
SCARNA10	sense_intronic	0.36	0.88	0.41	0
RP11-108P20.4	lincRNA	0.27	0.66	0.41	0.01
RP11-700H6.2	lincRNA	0.23	0.57	0.41	0
C21orf59	protein_coding	0.21	0.51	0.41	0
ZNF680	protein_coding	0.16	0.39	0.41	0.01
SNHG15	snoRNA	0.13	0.31	0.41	0
RN7SL720P	misc_RNA	0.11	0.27	0.41	0
RN7SL218P	misc_RNA	0.11	0.26	0.41	0
CD69	retained_intron	0.09	0.22	0.41	0
AC004017.1	protein_coding	0.07	0.18	0.41	0
C21orf59	nonsense_mediated_decay	0.06	0.13	0.41	0
CICP4	processed_pseudogene	0.04	0.11	0.41	0
CICP14	processed_pseudogene	0.04	0.1	0.41	0
CICP13	processed_pseudogene	0.04	0.11	0.41	0
hsa-mir-320a	miRNA	204.75	508.71	0.4	0
hsa-mir-378e	miRNA	2.65	6.61	0.4	0
Y_RNA.420	misc_RNA	2.6	6.42	0.4	0
hsa_piR_016677	piRNA	4.06	10.66	0.38	0
SNORA63.8	snoRNA	0.08	0.22	0.36	0.01
ALDOA	retained_intron	0.32	1.43	0.22	0
RN7SL109P	misc_RNA	0.02	0.71	0.03	0
ARHGAP18	protein_coding	0.07	6.01	0.01	0
KCNK13	protein_coding	0.04	3.25	0.01	0
MRPS5	protein_coding	0.03	4.49	0.01	0
NCAPG2	nonsense_mediated_decay	0.02	2.01	0.01	0
IL18	processed_transcript	0.01	1.72	0.01	0
FCAR	processed_transcript	0.01	1.33	0.01	0
GART	nonsense_mediated_decay	0.02	7.81	0	0
PBXIP1	nonsense_mediated_decay	0.01	5.42	0	0
OTX1	nonsense_mediated_decay	0.01	6.73	0	0
ST13P10	processed_pseudogene	0.01	5.13	0	0
HNRNPH1P3	processed_pseudogene	0.01	8.55	0	0
C4orf27	protein_coding	0.01	8.58	0	0
PSG7	retained_intron	0.01	5.33	0	0
