# Supplementary material for: The urinary RNA atlas of patients with chronic kidney disease
Source: Sci Rep. 2023 Nov 4;13:19084. doi: 10.1038/s41598-023-46555-5 (PMC10625525; doi:10.1038/s41598-023-46555-5)
Supplement: Supplementary file 4 — Supplementary Table S3. [file 41598_2023_46555_MOESM4_ESM.txt]

RNAs	AUC	SE	Progressive significance	95% CI
				lower limit	upper limit
hsa-miR-542-5p	0.85625	0.033122219	2.25E-11	0.791331644	0.921168356
hsa-miR-190a-3p	0.84375	0.034376511	1.09E-10	0.776373276	0.911126724
hsa-miR-507	0.81875	0.036686753	2.17E-09	0.746845286	0.890654714
hsa-miR-95-5p	0.79375	0.038771389	3.48E-08	0.717759475	0.869740525
CSAG4	0.775	0.040208069	2.43E-07	0.696193632	0.853806368
hsa-miR-33b-5p	0.7625	0.041111887	8.29E-07	0.681922182	0.843077818
hsa-miR-376a-3p	0.725	0.043593311	2.40E-05	0.63955868	0.81044132
hsa-miR-4802-5p	0.70625	0.04471772	0.000107795	0.618604879	0.793895121
hsa-miR-188-3p	0.7	0.045076767	0.000173344	0.611651161	0.788348839
hsa-miR-376b-3p	0.68125	0.046109215	0.000666586	0.5908776	0.7716224
hsa-miR-876-5p	0.675	0.046439019	0.001017574	0.583981196	0.766018804
hsa-miR-550a-3p	0.6625	0.047078018	0.002281301	0.570228781	0.754771219
CES3	0.580851064	0.068784697	0.129020102	0.446035535	0.715666593
ASTN2	0.561968085	0.068954508	0.244647068	0.426819733	0.697116437
Y_RNA.454	0.555851064	0.063921169	0.294360969	0.430567874	0.681134254
RP11-17A4.2	0.505053191	0.068925279	0.924415237	0.369962126	0.640144257
SPIDR	0.496276596	0.072050034	0.944267799	0.355061124	0.637492068
hsa-mir-107	0.491755319	0.072601362	0.876983922	0.349459264	0.634051374
EPB41L4A	0.488297872	0.068478935	0.826099156	0.354081626	0.622514119
TMCO4	0.483510638	0.071197756	0.75687467	0.3439656	0.623055676
TMCO4	0.481914894	0.071342188	0.734197267	0.342086774	0.621743013
HP1BP3	0.476595745	0.067578976	0.660361219	0.344143386	0.609048103
HTN1	0.476329787	0.067532769	0.656747738	0.343967993	0.608691581
ZBTB34	0.464361702	0.068549474	0.5034263	0.330007202	0.598716203
SKINTL	0.453457447	0.065582097	0.382207757	0.324918898	0.581995996
hsa-miR-378h	0.439095745	0.066798453	0.252840856	0.308173182	0.570018307
DISP1	0.439095745	0.068711607	0.252840856	0.304423471	0.573768019
SNORA21	0.436170213	0.068983155	0.23076009	0.300965713	0.571374713
RNU12	0.429521277	0.055872299	0.185756622	0.320013582	0.539028971
ZRANB2	0.403989362	0.069173181	0.07145135	0.268412418	0.539566305
Y_RNA.318	0.398670213	0.067449092	0.057110381	0.266472422	0.530868004
Y_RNA.488	0.394148936	0.069902991	0.046883407	0.257141591	0.531156281
Y_RNA.40	0.393617021	0.069970826	0.045788407	0.256476722	0.53075732
hsa-miR-378i	0.391223404	0.065940043	0.041123886	0.261983295	0.520463513
AP3B1	0.385106383	0.064296066	0.030995868	0.25908841	0.511124356
FAM66C	0.382446809	0.059439465	0.027309923	0.265947598	0.498946019
hsa-mir-378e	0.361968085	0.070059405	0.009554552	0.224654174	0.499281996
METTL12	0.36037234	0.063658638	0.008754197	0.235603702	0.485140978
Y_RNA.405	0.355585106	0.0621686	0.006700233	0.23373689	0.477433323
SNORA57	0.344946809	0.062407143	0.003601344	0.222631055	0.467262562
AC021860.1	0.343882979	0.062464673	0.0033777	0.22145447	0.466311488
hsa-mir-320a	0.340425532	0.06911846	0.002735393	0.20495584	0.475895224
RNY4P17	0.327659574	0.055530669	0.001213497	0.218821463	0.436497685
hsa-miR-423-5p	0.324734043	0.052495259	0.000999685	0.221845226	0.427622859
Y_RNA.556	0.32287234	0.051265597	0.000882383	0.222393617	0.423351064
RN7SL444P	0.305319149	0.058078032	0.000257052	0.191488298	0.419149999
CTSC	0.305319149	0.056459796	0.000257052	0.194659982	0.415978316
RN7SL559P	0.289893617	0.053167449	7.99E-05	0.185687332	0.394099902
RPL23	0.28537234	0.048524542	5.59E-05	0.190265986	0.380478694
RN7SL634P	0.281648936	0.054508112	4.14E-05	0.174815	0.388482872
Y_RNA.670	0.279521277	0.052917679	3.48E-05	0.175804532	0.383238021
RN7SL502P	0.278989362	0.052953876	3.33E-05	0.175201672	0.382777051
RNY4P3	0.276595745	0.043884552	2.74E-05	0.190583602	0.362607887
Y_RNA.305	0.272340426	0.051012805	1.92E-05	0.172357165	0.372323686
Y_RNA.196	0.271276596	0.052845079	1.75E-05	0.167702144	0.374851047
RNY4P14	0.270478723	0.043996879	1.64E-05	0.184246424	0.356711023
RNY4P24	0.266755319	0.045562946	1.19E-05	0.177453586	0.356057052
Y_RNA.420	0.260638298	0.050774167	6.99E-06	0.16112276	0.360153836
Y_RNA.49	0.259840426	0.045189961	6.51E-06	0.17126973	0.348411121
Y_RNA.53	0.256382979	0.049081985	4.79E-06	0.160184056	0.352581902
RNY4P2	0.254787234	0.042974731	4.15E-06	0.170558309	0.339016159
Y_RNA.44	0.252393617	0.042638574	3.34E-06	0.168823548	0.335963687
Y_RNA.91	0.251861702	0.042189375	3.18E-06	0.169172047	0.334551357
Y_RNA.79	0.250531915	0.042670625	2.82E-06	0.166899028	0.334164802
C1orf213	0.248670213	0.04240989	2.37E-06	0.165548357	0.331792069
Y_RNA.272	0.247340426	0.042336671	2.10E-06	0.164362075	0.330318776
RN7SL49P	0.246542553	0.04181735	1.95E-06	0.164582053	0.328503053
RN7SL300P	0.246276596	0.041726909	1.90E-06	0.164493357	0.328059834
RN7SL296P	0.245212766	0.041614718	1.72E-06	0.163649418	0.326776114
Y_RNA.759	0.241223404	0.048731368	1.18E-06	0.145711678	0.336735131
RN7SL43P	0.240425532	0.041374948	1.10E-06	0.159332124	0.321518939
Y_RNA.764	0.240159574	0.047158767	1.07E-06	0.147730091	0.332589058
hsa-miR-2110	0.2375	0.042322606	8.29E-07	0.154549217	0.320450783
RN7SL308P	0.236702128	0.041451441	7.68E-07	0.155458797	0.317945459
RN7SL795P	0.234308511	0.041064906	6.09E-07	0.153822774	0.314794247
RN7SL97P	0.234308511	0.04105554	6.09E-07	0.153841132	0.31477589
RN7SL143P	0.234042553	0.040965441	5.93E-07	0.153751764	0.314333343
RN7SL397P	0.232712766	0.042699758	5.21E-07	0.149022778	0.316402754
RN7SL242P	0.231382979	0.040676317	4.58E-07	0.151658863	0.311107095
MTND6P4	0.221276596	0.042778234	1.67E-07	0.137432798	0.305120393
RN7SL116P	0.217287234	0.041300324	1.11E-07	0.136340086	0.298234382
Y_RNA.179	0.215425532	0.040753166	9.15E-08	0.135550793	0.29530027
hsa_piR_004153	0.208776596	0.041786885	4.56E-08	0.126875807	0.290677385
ALDOA	0.184	0.036	0	0.113	0.255
hsa_piR_020365	0.179787234	0.042525833	1.83E-09	0.096438133	0.263136335
His	0.179521277	0.042198373	1.78E-09	0.096813985	0.262228568
hsa_piR_016677	0.145212766	0.037928389	2.72E-11	0.07087449	0.219551041
ST13P10	0.028	0.022	0	0	0.07
GART	0.017	0.008	0	0.001	0.033
NCAPG2	0.011	0.006	0	0	0.023
MRPS5	0.008	0.005	0	0	0.018
ARHGAP18	0.007	0.004	0	0	0.015
PBXIP1	0.004	0.003	0	0	0.009
KCNK13	0.002	0.002	0	0	0.005
PSG7	0.002	0.002	0	0	0.006
OTX1	0.001	0.001	0	0	0.002
HNRNPH1P3	0.001	0.001	0	0	0.004
FCAR	0.001	0.001	0	0	0.002
C4orf27	0.001	0.001	0	0	0.002
IL18	0	0	0	0	0.001
